# Supplementary material for: tert-Butyl 6-amino-3,4-dihydro-2H-1,4-benzoxazine-4-carboxyl­ate
Source: Acta Crystallogr Sect E Struct Rep Online. 2010 Nov 24;66(Pt 12):o3269. doi: 10.1107/S160053681004777X (PMC3011429; doi:10.1107/S160053681004777X)
Supplement: Supplementary file 1 [file e-66-o3269-sup1.cif]

##############################################################################
###                                                                        ###
###        Electronic paper (Acta Crystallographica Section E)             ###
###                                                                        ###
##############################################################################
#                                                                            #
# This CIF contains the data in a paper accepted for publication in Acta     #
# Crystallographica Section E. It conforms to the requirements of Notes      #
# for Authors for Section E, and has been peer reviewed under the auspices   #
# of the IUCr Commission on Journals.                                        #
#                                                                            #
# Full details of the Crystallographic Information File format               #
# are given in the paper "The Crystallographic Information File (CIF):       #
# a New Standard Archive File for Crystallography" by S. R. Hall, F. H.      #
# Allen and I. D. Brown [Acta Cryst. (1991), A47, 655-685].                  #
#                                                                            #
# The current version of the core CIF dictionary is obtainable from          #
# ftp://ftp.iucr.org/pub/cif_core.dic. The current version number is 2.4.    #
#                                                                            #
# Software is freely available for graphical display of the structure(s) in  #
# this CIF.  For information consult the CIF home page http://www.iucr.org/  #
# cif/home.html                                                              #
#                                                                            #
# This file may be used for bona fide research purposes within the           #
# scientific community so long as proper attribution is given to the journal # 
# article from which it was obtained.                                        #
#                                                                            #
##############################################################################
                                             
data_I
_audit_creation_method     SHELXL-97
_chemical_name_systematic
;
<i>tert</i>-Butyl 6-amino-3,4-dihydro-2<i>H</i>-1,4-benzoxazine-4-carboxylate
;
_chemical_name_common     ?
_chemical_formula_moiety     'C13 H18 N2 O3'
_chemical_formula_sum     'C13 H18 N2 O3'
_chemical_formula_iupac     'C13 H18 N2 O3'
_chemical_formula_weight     250.29
_chemical_melting_point     ?
_symmetry_cell_setting     monoclinic
_symmetry_space_group_name_H-M     'P 21/n'
_symmetry_space_group_name_Hall     '-P 2yn'
loop_
    _symmetry_equiv_pos_as_xyz
    'x, y, z'
    '-x+1/2, y+1/2, -z+1/2'
    '-x, -y, -z'
    'x-1/2, -y-1/2, z-1/2'
_cell_length_a     9.439(4)
_cell_length_b     7.941(3)
_cell_length_c     17.598(7)
_cell_angle_alpha     90.00
_cell_angle_beta     97.235(6)
_cell_angle_gamma     90.00
_cell_volume     1308.6(8)
_cell_formula_units_Z     4
_cell_measurement_reflns_used     3844
_cell_measurement_theta_min     3.59
_cell_measurement_theta_max     30.01
_cell_measurement_temperature     103(2)
_exptl_crystal_description     block
_exptl_crystal_colour     colorless
_exptl_crystal_size_max     0.37
_exptl_crystal_size_mid     0.27
_exptl_crystal_size_min     0.21
_exptl_crystal_density_diffrn     1.270
_exptl_crystal_density_meas     ?
_exptl_crystal_density_method     'not measured'
_exptl_crystal_F_000     536
_exptl_absorpt_coefficient_mu     0.091
_exptl_absorpt_correction_type     none
_exptl_absorpt_process_details     ?
_exptl_absorpt_correction_T_min     ?
_exptl_absorpt_correction_T_max     ?
_exptl_special_details
;
;
_diffrn_ambient_temperature     103(2)
_diffrn_radiation_type     MoK\a
_diffrn_radiation_wavelength     0.71073
_diffrn_radiation_source     'Rotating Anode'
_diffrn_radiation_monochromator     graphite
_diffrn_measurement_device_type     'Rigaku AFC10/Saturn724+'
_diffrn_measurement_method     '\f and \w scans'
_diffrn_detector_area_resol_mean     28.5714
_diffrn_reflns_number     13574
_diffrn_reflns_av_R_equivalents     0.0354
_diffrn_reflns_av_sigmaI/netI     0.0333
_diffrn_reflns_theta_min     2.34
_diffrn_reflns_theta_max     30.01
_diffrn_reflns_theta_full     30.01
_diffrn_measured_fraction_theta_max     0.998
_diffrn_measured_fraction_theta_full     0.998
_diffrn_reflns_limit_h_min     -13
_diffrn_reflns_limit_h_max     13
_diffrn_reflns_limit_k_min     -11
_diffrn_reflns_limit_k_max     11
_diffrn_reflns_limit_l_min     -22
_diffrn_reflns_limit_l_max     24
_diffrn_standards_number     0
_diffrn_standards_interval_count     ?
_diffrn_standards_interval_time     ?
_diffrn_standards_decay_%     ?
_refine_special_details
;
Refinement of <i>F</i>^2^ against ALL reflections. The weighted <i>R</i>-factor
<i>wR</i> and goodness of fit <i>S</i> are based on <i>F</i>^2^, conventional
<i>R</i>-factors <i>R</i> are based on <i>F</i>, with <i>F</i> set to zero for
negative <i>F</i>^2^. The threshold expression of <i>F</i>^2^ >
\s(<i>F</i>^2^) is used only for calculating <i>R</i>-factors(gt) <i>etc</i>.
and is not relevant to the choice of reflections for refinement.
<i>R</i>-factors based on <i>F</i>^2^ are statistically about twice as large
as those based on <i>F</i>, and <i>R</i>- factors based on ALL data will be
even larger.
;
_reflns_number_total     3816
_reflns_number_gt     3118
_reflns_threshold_expression     I>2\s(I)
_refine_ls_structure_factor_coef     Fsqd
_refine_ls_matrix_type     full
_refine_ls_R_factor_all     0.0637
_refine_ls_R_factor_gt     0.0467
_refine_ls_wR_factor_gt     0.0972
_refine_ls_wR_factor_ref     0.1063
_refine_ls_goodness_of_fit_ref     0.999
_refine_ls_restrained_S_all     0.999
_refine_ls_number_reflns     3816
_refine_ls_number_parameters     174
_refine_ls_number_restraints     0
_refine_ls_hydrogen_treatment     mixed
_refine_ls_weighting_scheme     calc
_refine_ls_weighting_details
         'calc w=1/[\s^2^(Fo^2^)+(0.0431P)^2^+0.5060P] where P=(Fo^2^+2Fc^2^)/3'
_atom_sites_solution_hydrogens     geom
_atom_sites_solution_primary     direct
_atom_sites_solution_secondary     difmap
_refine_ls_shift/su_max     0.001
_refine_ls_shift/su_mean     0.000
_refine_diff_density_max     0.408
_refine_diff_density_min     -0.193
_refine_ls_extinction_method     none
_refine_ls_extinction_coef     ?
loop_
    _atom_type_symbol
    _atom_type_description
    _atom_type_scat_dispersion_real
    _atom_type_scat_dispersion_imag
    _atom_type_scat_source
    'C' 'C' 0.0033 0.0016
                         'International Tables Vol C Tables 4.2.6.8 and 6.1.1.4'
    'H' 'H' 0.0000 0.0000
                         'International Tables Vol C Tables 4.2.6.8 and 6.1.1.4'
    'N' 'N' 0.0061 0.0033
                         'International Tables Vol C Tables 4.2.6.8 and 6.1.1.4'
    'O' 'O' 0.0106 0.0060
                         'International Tables Vol C Tables 4.2.6.8 and 6.1.1.4'
_computing_data_collection     'CrystalClear (Rigaku, 2008)'
_computing_cell_refinement     'CrystalClear (Rigaku, 2008)'
_computing_data_reduction     'CrystalClear (Rigaku, 2008)'
_computing_structure_solution     'SHELXS97 (Sheldrick, 2008)'
_computing_structure_refinement     'SHELXL97 (Sheldrick, 2008)'
_computing_molecular_graphics     'SHELXTL (Sheldrick, 2008)'
_computing_publication_material     'SHELXTL (Sheldrick, 2008)'
loop_
    _atom_site_type_symbol
    _atom_site_label
    _atom_site_fract_x
    _atom_site_fract_y
    _atom_site_fract_z
    _atom_site_U_iso_or_equiv
    _atom_site_adp_type
    _atom_site_calc_flag
    _atom_site_refinement_flags
    _atom_site_occupancy
    _atom_site_disorder_assembly
    _atom_site_disorder_group
    O O1 0.29075(9) 0.23440(12) 0.77441(5) 0.0238(2) Uani d . 1 . .
    O O2 0.27308(9) 0.60469(11) 0.55727(5) 0.01769(18) Uani d . 1 . .
    O O3 0.47393(9) 0.70065(11) 0.62807(5) 0.01852(19) Uani d . 1 . .
    N N1 0.36964(10) 0.45345(12) 0.65823(6) 0.0148(2) Uani d . 1 . .
    N N2 0.84770(11) 0.48161(15) 0.80355(7) 0.0226(2) Uani d . 1 . .
    C C1 0.46953(11) 0.41260(14) 0.72306(6) 0.0138(2) Uani d . 1 . .
    C C2 0.61108(12) 0.46877(14) 0.73224(6) 0.0153(2) Uani d . 1 . .
    H H2 0.6415 0.5440 0.6956 0.018 Uiso calc R 1 . .
    C C3 0.70861(12) 0.41698(15) 0.79396(7) 0.0166(2) Uani d . 1 . .
    C C4 0.66399(13) 0.30549(15) 0.84764(7) 0.0191(2) Uani d . 1 . .
    H H4 0.7294 0.2684 0.8898 0.023 Uiso calc R 1 . .
    C C5 0.52391(13) 0.24943(15) 0.83905(7) 0.0200(2) Uani d . 1 . .
    H H5 0.4941 0.1738 0.8757 0.024 Uiso calc R 1 . .
    C C6 0.42614(12) 0.30153(15) 0.77789(7) 0.0172(2) Uani d . 1 . .
    C C7 0.18660(13) 0.31174(17) 0.71949(8) 0.0243(3) Uani d . 1 . .
    H H7A 0.1574 0.4212 0.7395 0.029 Uiso calc R 1 . .
    H H7B 0.1010 0.2389 0.7105 0.029 Uiso calc R 1 . .
    C C8 0.24682(13) 0.33916(16) 0.64505(7) 0.0220(3) Uani d . 1 . .
    H H8A 0.2771 0.2301 0.6251 0.026 Uiso calc R 1 . .
    H H8B 0.1728 0.3884 0.6066 0.026 Uiso calc R 1 . .
    C C9 0.37957(11) 0.59648(14) 0.61556(6) 0.0140(2) Uani d . 1 . .
    C C10 0.27444(13) 0.74056(16) 0.49941(7) 0.0195(2) Uani d . 1 . .
    C C11 0.25934(15) 0.91226(17) 0.53576(8) 0.0268(3) Uani d . 1 . .
    H H11A 0.1790 0.9102 0.5660 0.040 Uiso calc R 1 . .
    H H11B 0.2419 0.9978 0.4955 0.040 Uiso calc R 1 . .
    H H11C 0.3474 0.9395 0.5692 0.040 Uiso calc R 1 . .
    C C12 0.14095(16) 0.7002(2) 0.44419(8) 0.0338(3) Uani d . 1 . .
    H H12A 0.1490 0.5864 0.4236 0.051 Uiso calc R 1 . .
    H H12B 0.1314 0.7817 0.4020 0.051 Uiso calc R 1 . .
    H H12C 0.0567 0.7065 0.4714 0.051 Uiso calc R 1 . .
    C C13 0.40675(16) 0.7250(2) 0.45926(8) 0.0305(3) Uani d . 1 . .
    H H13A 0.4910 0.7576 0.4946 0.046 Uiso calc R 1 . .
    H H13B 0.3977 0.7992 0.4144 0.046 Uiso calc R 1 . .
    H H13C 0.4171 0.6082 0.4429 0.046 Uiso calc R 1 . .
    H H2A 0.8731(17) 0.538(2) 0.7639(10) 0.030(4) Uiso d . 1 . .
    H H2B 0.9124(19) 0.408(2) 0.8234(10) 0.039(5) Uiso d . 1 . .
loop_
    _atom_site_aniso_label
    _atom_site_aniso_U_11
    _atom_site_aniso_U_22
    _atom_site_aniso_U_33
    _atom_site_aniso_U_12
    _atom_site_aniso_U_13
    _atom_site_aniso_U_23
    O1 0.0165(4) 0.0260(5) 0.0295(5) -0.0026(3) 0.0048(3) 0.0108(4)
    O2 0.0174(4) 0.0176(4) 0.0170(4) -0.0026(3) -0.0021(3) 0.0026(3)
    O3 0.0171(4) 0.0165(4) 0.0210(4) -0.0041(3) -0.0015(3) 0.0022(3)
    N1 0.0124(4) 0.0144(5) 0.0174(5) -0.0023(3) 0.0006(3) 0.0006(4)
    N2 0.0170(5) 0.0221(6) 0.0268(6) -0.0006(4) -0.0040(4) 0.0055(5)
    C1 0.0147(5) 0.0122(5) 0.0146(5) 0.0021(4) 0.0023(4) -0.0006(4)
    C2 0.0159(5) 0.0137(5) 0.0164(5) 0.0012(4) 0.0029(4) 0.0006(4)
    C3 0.0164(5) 0.0145(5) 0.0184(5) 0.0022(4) 0.0007(4) -0.0026(4)
    C4 0.0220(6) 0.0182(6) 0.0167(5) 0.0054(4) 0.0002(4) 0.0012(4)
    C5 0.0243(6) 0.0180(6) 0.0185(6) 0.0027(5) 0.0057(4) 0.0045(5)
    C6 0.0161(5) 0.0162(5) 0.0201(5) 0.0009(4) 0.0057(4) 0.0012(4)
    C7 0.0151(5) 0.0241(7) 0.0337(7) -0.0021(5) 0.0025(5) 0.0094(5)
    C8 0.0191(6) 0.0200(6) 0.0257(6) -0.0085(5) -0.0015(5) 0.0034(5)
    C9 0.0136(5) 0.0147(5) 0.0138(5) 0.0014(4) 0.0022(4) -0.0015(4)
    C10 0.0216(6) 0.0199(6) 0.0160(5) -0.0003(5) -0.0017(4) 0.0041(4)
    C11 0.0323(7) 0.0191(6) 0.0280(7) 0.0036(5) -0.0006(5) 0.0032(5)
    C12 0.0350(8) 0.0345(8) 0.0274(7) -0.0065(6) -0.0143(6) 0.0071(6)
    C13 0.0328(7) 0.0392(8) 0.0209(6) 0.0035(6) 0.0090(5) 0.0066(6)
_geom_special_details
;
All e.s.d.'s (except the e.s.d. in the dihedral angle between two l.s. planes)
are estimated using the full covariance matrix. The cell e.s.d.'s are taken
into account individually in the estimation of e.s.d.'s in distances, angles
and torsion angles; correlations between e.s.d.'s in cell parameters are only
used when they are defined by crystal symmetry. An approximate (isotropic)
treatment of cell e.s.d.'s is used for estimating e.s.d.'s involving l.s.
planes.
;
loop_
    _geom_bond_atom_site_label_1
    _geom_bond_atom_site_label_2
    _geom_bond_site_symmetry_2
    _geom_bond_distance
    _geom_bond_publ_flag
    O1 C6 . 1.3789(15) ?
    O1 C7 . 1.4278(15) ?
    O2 C9 . 1.3443(13) ?
    O2 C10 . 1.4848(15) ?
    O3 C9 . 1.2152(14) ?
    N1 C9 . 1.3713(15) ?
    N1 C1 . 1.4230(14) ?
    N1 C8 . 1.4675(15) ?
    N2 C3 . 1.3999(16) ?
    N2 H2A . 0.887(17) ?
    N2 H2B . 0.884(19) ?
    C1 C2 . 1.3985(16) ?
    C1 C6 . 1.4058(16) ?
    C2 C3 . 1.3945(16) ?
    C2 H2 . 0.9500 ?
    C3 C4 . 1.3977(17) ?
    C4 C5 . 1.3853(18) ?
    C4 H4 . 0.9500 ?
    C5 C6 . 1.3896(17) ?
    C5 H5 . 0.9500 ?
    C7 C8 . 1.5081(19) ?
    C7 H7A . 0.9900 ?
    C7 H7B . 0.9900 ?
    C8 H8A . 0.9900 ?
    C8 H8B . 0.9900 ?
    C10 C13 . 1.5154(19) ?
    C10 C11 . 1.5204(19) ?
    C10 C12 . 1.5253(17) ?
    C11 H11A . 0.9800 ?
    C11 H11B . 0.9800 ?
    C11 H11C . 0.9800 ?
    C12 H12A . 0.9800 ?
    C12 H12B . 0.9800 ?
    C12 H12C . 0.9800 ?
    C13 H13A . 0.9800 ?
    C13 H13B . 0.9800 ?
    C13 H13C . 0.9800 ?
loop_
    _geom_angle_atom_site_label_1
    _geom_angle_atom_site_label_2
    _geom_angle_atom_site_label_3
    _geom_angle_site_symmetry_1
    _geom_angle_site_symmetry_3
    _geom_angle
    _geom_angle_publ_flag
    C6 O1 C7 . . 114.78(10) ?
    C9 O2 C10 . . 119.23(9) ?
    C9 N1 C1 . . 122.94(9) ?
    C9 N1 C8 . . 122.19(10) ?
    C1 N1 C8 . . 114.60(9) ?
    C3 N2 H2A . . 115.6(10) ?
    C3 N2 H2B . . 113.3(12) ?
    H2A N2 H2B . . 113.7(16) ?
    C2 C1 C6 . . 118.52(10) ?
    C2 C1 N1 . . 123.15(10) ?
    C6 C1 N1 . . 118.19(10) ?
    C3 C2 C1 . . 121.55(11) ?
    C3 C2 H2 . . 119.2 ?
    C1 C2 H2 . . 119.2 ?
    C2 C3 C4 . . 119.19(11) ?
    C2 C3 N2 . . 120.19(11) ?
    C4 C3 N2 . . 120.57(11) ?
    C5 C4 C3 . . 119.64(11) ?
    C5 C4 H4 . . 120.2 ?
    C3 C4 H4 . . 120.2 ?
    C4 C5 C6 . . 121.37(11) ?
    C4 C5 H5 . . 119.3 ?
    C6 C5 H5 . . 119.3 ?
    O1 C6 C5 . . 116.15(11) ?
    O1 C6 C1 . . 124.09(10) ?
    C5 C6 C1 . . 119.73(11) ?
    O1 C7 C8 . . 110.33(10) ?
    O1 C7 H7A . . 109.6 ?
    C8 C7 H7A . . 109.6 ?
    O1 C7 H7B . . 109.6 ?
    C8 C7 H7B . . 109.6 ?
    H7A C7 H7B . . 108.1 ?
    N1 C8 C7 . . 109.19(10) ?
    N1 C8 H8A . . 109.8 ?
    C7 C8 H8A . . 109.8 ?
    N1 C8 H8B . . 109.8 ?
    C7 C8 H8B . . 109.8 ?
    H8A C8 H8B . . 108.3 ?
    O3 C9 O2 . . 124.46(10) ?
    O3 C9 N1 . . 124.31(10) ?
    O2 C9 N1 . . 111.22(9) ?
    O2 C10 C13 . . 109.84(10) ?
    O2 C10 C11 . . 110.72(10) ?
    C13 C10 C11 . . 113.31(12) ?
    O2 C10 C12 . . 101.90(10) ?
    C13 C10 C12 . . 110.43(12) ?
    C11 C10 C12 . . 110.06(11) ?
    C10 C11 H11A . . 109.5 ?
    C10 C11 H11B . . 109.5 ?
    H11A C11 H11B . . 109.5 ?
    C10 C11 H11C . . 109.5 ?
    H11A C11 H11C . . 109.5 ?
    H11B C11 H11C . . 109.5 ?
    C10 C12 H12A . . 109.5 ?
    C10 C12 H12B . . 109.5 ?
    H12A C12 H12B . . 109.5 ?
    C10 C12 H12C . . 109.5 ?
    H12A C12 H12C . . 109.5 ?
    H12B C12 H12C . . 109.5 ?
    C10 C13 H13A . . 109.5 ?
    C10 C13 H13B . . 109.5 ?
    H13A C13 H13B . . 109.5 ?
    C10 C13 H13C . . 109.5 ?
    H13A C13 H13C . . 109.5 ?
    H13B C13 H13C . . 109.5 ?
loop_
    _geom_torsion_atom_site_label_1
    _geom_torsion_atom_site_label_2
    _geom_torsion_atom_site_label_3
    _geom_torsion_atom_site_label_4
    _geom_torsion_site_symmetry_1
    _geom_torsion_site_symmetry_2
    _geom_torsion_site_symmetry_3
    _geom_torsion_site_symmetry_4
    _geom_torsion
    _geom_torsion_publ_flag
    C9 N1 C1 C2 . . . . -26.57(17) ?
    C8 N1 C1 C2 . . . . 159.29(11) ?
    C9 N1 C1 C6 . . . . 157.74(11) ?
    C8 N1 C1 C6 . . . . -16.40(15) ?
    C6 C1 C2 C3 . . . . 0.09(17) ?
    N1 C1 C2 C3 . . . . -175.59(10) ?
    C1 C2 C3 C4 . . . . 0.40(17) ?
    C1 C2 C3 N2 . . . . -176.97(11) ?
    C2 C3 C4 C5 . . . . -0.49(17) ?
    N2 C3 C4 C5 . . . . 176.87(11) ?
    C3 C4 C5 C6 . . . . 0.10(18) ?
    C7 O1 C6 C5 . . . . 169.42(11) ?
    C7 O1 C6 C1 . . . . -12.48(17) ?
    C4 C5 C6 O1 . . . . 178.58(11) ?
    C4 C5 C6 C1 . . . . 0.40(18) ?
    C2 C1 C6 O1 . . . . -178.52(11) ?
    N1 C1 C6 O1 . . . . -2.62(17) ?
    C2 C1 C6 C5 . . . . -0.48(17) ?
    N1 C1 C6 C5 . . . . 175.41(11) ?
    C6 O1 C7 C8 . . . . 44.10(15) ?
    C9 N1 C8 C7 . . . . -126.86(12) ?
    C1 N1 C8 C7 . . . . 47.33(14) ?
    O1 C7 C8 N1 . . . . -61.83(14) ?
    C10 O2 C9 O3 . . . . 5.54(17) ?
    C10 O2 C9 N1 . . . . -173.22(9) ?
    C1 N1 C9 O3 . . . . 0.71(17) ?
    C8 N1 C9 O3 . . . . 174.42(11) ?
    C1 N1 C9 O2 . . . . 179.48(10) ?
    C8 N1 C9 O2 . . . . -6.81(15) ?
    C9 O2 C10 C13 . . . . 61.25(14) ?
    C9 O2 C10 C11 . . . . -64.64(14) ?
    C9 O2 C10 C12 . . . . 178.33(11) ?
loop_
    _geom_hbond_atom_site_label_D
    _geom_hbond_atom_site_label_H
    _geom_hbond_atom_site_label_A
    _geom_hbond_site_symmetry_A
    _geom_hbond_distance_DH
    _geom_hbond_distance_HA
    _geom_hbond_distance_DA
    _geom_hbond_angle_DHA
    _geom_hbond_publ_flag
    N2 H2B O3 2_646 0.885(17) 2.088(17) 2.9581(19) 167.4(16) yes
    C2 H2 O3 . 0.95 2.23 2.7981(18) 117 yes
    C7 H7A O1 2_556 0.99 2.55 3.364(2) 139 yes
    C13 H13B N2 5_464 0.98 2.61 3.586(2) 172 yes
data_global
_journal_date_recd_electronic     2010-11-11
_journal_date_accepted     2010-11-17
_journal_name_full     'Acta Crystallographica, Section E'
_journal_year     2010
_journal_volume     66
_journal_issue     12
_journal_page_first     o3269
_journal_page_last     o3269
_journal_paper_category     QO
_journal_coeditor_code     SJ5053
_publ_contact_author_name     'Xiao-Bo Gu'
_publ_contact_author_address
;
Key Laboratory of Nuclear Medicine, Ministry of Health, Jiangsu Key Laboratory
 of Molecular Nuclear Medicine, Jiangsu Institute of Nuclear Medicine, Wuxi
 214063, People's Republic of China.
;
_publ_contact_author_email     'gnal8002bxg@yahoo.com.cn'
_publ_contact_author_fax     ?
_publ_contact_author_phone     ?
_publ_section_title
;
<i>tert</i>-Butyl 6-amino-3,4-dihydro-2<i>H</i>-1,4-benzoxazine-4-carboxylate
;
loop_
    _publ_author_name
    _publ_author_footnote
    _publ_author_address
    'Gu, Xiao-Bo' .
;
Key Laboratory of Nuclear Medicine
Ministry of Health
Jiangsu Key Laboratory of Molecular Nuclear Medicine
Jiangsu Institute of Nuclear Medicine
Wuxi 214063
People's Republic of China
;
    'Jiang, Meng-Jun' .
;
Key Laboratory of Nuclear Medicine
Ministry of Health
Jiangsu Key Laboratory of Molecular Nuclear Medicine
Jiangsu Institute of Nuclear Medicine
Wuxi 214063
People's Republic of China
;
    'Cai, Gang-Ming' .
;
Key Laboratory of Nuclear Medicine
Ministry of Health
Jiangsu Key Laboratory of Molecular Nuclear Medicine
Jiangsu Institute of Nuclear Medicine
Wuxi 214063
People's Republic of China
;
    'Zhou, Yao-Yuan' .
;
Key Laboratory of Nuclear Medicine
Ministry of Health
Jiangsu Key Laboratory of Molecular Nuclear Medicine
Jiangsu Institute of Nuclear Medicine
Wuxi 214063
People's Republic of China
;
