# Supplementary material for: tert-Butyl 6-amino-3,4-dihydro-2H-1,4-benzoxazine-4-carboxyl­ate
Source: Acta Crystallogr Sect E Struct Rep Online. 2010 Nov 24;66(Pt 12):o3269. doi: 10.1107/S160053681004777X (PMC3011429; doi:10.1107/S160053681004777X)
Supplement: Supplementary file 2 [file e-66-o3269-Isup2.hkl]

# 
# h,k,l, Fc-squared, Fo-squared, sigma(Fo-squared) and status flag 
# 
data_I
_shelx_title ' Y2866 in P2(1)/n' 
_shelx_refln_list_code          4 
_shelx_F_calc_maximum      150.67 
_exptl_crystal_F_000       536.00 
_reflns_d_resolution_high  0.7104 
 
loop_ 
 _symmetry_equiv_pos_as_xyz 
 'x, y, z' 
 '-x+1/2, y+1/2, -z+1/2' 
 '-x, -y, -z' 
 'x-1/2, -y-1/2, z-1/2' 
 
_cell_length_a     9.4391 
_cell_length_b     7.9409 
_cell_length_c    17.5981 
_cell_angle_alpha  90.000 
_cell_angle_beta   97.235 
_cell_angle_gamma  90.000 
 
_shelx_F_squared_multiplier     1.000 
 
loop_ 
 _refln_index_h 
 _refln_index_k 
 _refln_index_l 
 _refln_F_squared_calc 
 _refln_F_squared_meas 
 _refln_F_squared_sigma 
 _refln_observed_status 
   2   0   0     6272.99     6516.53     23.86 o 
   4   0   0      171.35      186.05      6.46 o 
   6   0   0        8.81        6.91      2.47 o 
   8   0   0      541.10      526.51     12.09 o 
  10   0   0        3.96        9.75      4.31 o 
  12   0   0      101.69      113.31     10.06 o 
   1   1   0     3669.25     3823.19     23.00 o 
   2   1   0     1134.79     1092.24      7.24 o 
   3   1   0        1.06        1.07      0.71 o 
   4   1   0       36.22       50.26      2.12 o 
   5   1   0       54.21       58.33      3.01 o 
   6   1   0      351.43      303.81      3.67 o 
   7   1   0       42.05       31.07      2.50 o 
   8   1   0        0.08        2.53      2.05 o 
   9   1   0      424.40      390.72     10.90 o 
  10   1   0      119.60      125.46      6.16 o 
  11   1   0       64.06       67.77      5.59 o 
  12   1   0       79.76       78.23      6.21 o 
  13   1   0       91.30      108.06      7.21 o 
   0   2   0     5319.77     5560.63     39.39 o 
   1   2   0      603.71      610.39      4.49 o 
   2   2   0      170.95      182.53      1.74 o 
   3   2   0       27.04       20.64      1.08 o 
   4   2   0     2282.14     2563.78     18.69 o 
   5   2   0      104.14      135.38      2.74 o 
   6   2   0        3.96        6.68      2.48 o 
   7   2   0        3.05        9.37      3.60 o 
   8   2   0      289.07      287.43      6.76 o 
   9   2   0        7.44        6.49      3.08 o 
  10   2   0       40.44       47.98      7.69 o 
  11   2   0      121.33      126.48      7.88 o 
  12   2   0       41.71       45.44      5.47 o 
   1   3   0      376.34      390.02      3.13 o 
   2   3   0        6.06        4.52      0.99 o 
   3   3   0      287.74      319.78      3.85 o 
   4   3   0     1070.53     1175.89     10.95 o 
   5   3   0       24.84       20.79      1.60 o 
   6   3   0        6.68        7.08      0.93 o 
   7   3   0        1.02        8.05      3.08 o 
   8   3   0     1187.78     1145.33     19.41 o 
   9   3   0       80.64       94.75      5.24 o 
  10   3   0        2.94        3.53      2.15 o 
  11   3   0        0.53        5.77      3.23 o 
  12   3   0       86.78       97.12      7.49 o 
   0   4   0     1565.11     1637.48     15.57 o 
   1   4   0        0.02        1.50      1.08 o 
   2   4   0      224.83      204.51      3.81 o 
   3   4   0      199.37      204.21      3.68 o 
   4   4   0      320.86      330.77      5.65 o 
   5   4   0       17.41       22.88      2.13 o 
   6   4   0      133.79      140.24      4.32 o 
   7   4   0      196.71      199.60      6.20 o 
   8   4   0        6.35        5.46      2.69 o 
   9   4   0      399.14      376.20      7.96 o 
  10   4   0       16.43       18.72      4.14 o 
  11   4   0       12.19       17.16      6.42 o 
  12   4   0        3.33        8.63      4.25 o 
   1   5   0        4.09        4.87      1.91 o 
   2   5   0       31.52       31.36      5.73 o 
   3   5   0      692.41      699.55      9.11 o 
   4   5   0      264.72      277.95      7.02 o 
   5   5   0      296.31      325.99      5.70 o 
   6   5   0       13.10       10.61      1.99 o 
   7   5   0        0.55        4.95      2.73 o 
   8   5   0       58.66       46.55      4.21 o 
   9   5   0       49.87       52.04      4.78 o 
  10   5   0        3.75        4.22      3.61 o 
  11   5   0       61.43       85.61      7.74 o 
   0   6   0     1103.85     1164.06     26.96 o 
   1   6   0       61.55       59.86      3.85 o 
   2   6   0       87.26       87.60      4.83 o 
   3   6   0       11.25       13.38      4.07 o 
   4   6   0      459.80      427.43     14.13 o 
   5   6   0        0.32        1.91      1.81 o 
   6   6   0      116.43      104.14      5.18 o 
   7   6   0       52.90       55.68      4.12 o 
   8   6   0       30.16       31.84      4.67 o 
   9   6   0       51.89       54.02      5.80 o 
  10   6   0       73.05       70.28      5.98 o 
  11   6   0        6.82       12.51      3.51 o 
   1   7   0      500.42      506.37      7.55 o 
   2   7   0      131.67      129.46      5.56 o 
   3   7   0        3.17        4.20      2.96 o 
   4   7   0        0.87        6.27      3.12 o 
   5   7   0        0.42        5.52      2.86 o 
   6   7   0       24.82       19.88      8.32 o 
   7   7   0        1.13        3.65      2.90 o 
   8   7   0       42.14       43.64      6.58 o 
   9   7   0        0.01        3.73      2.79 o 
  10   7   0       90.20       96.49      6.88 o 
   0   8   0      113.71      126.77      7.88 o 
   1   8   0      354.00      364.08      9.28 o 
   2   8   0       28.92       24.39      4.26 o 
   3   8   0       92.11       93.12      6.14 o 
   4   8   0       74.69       70.58      4.89 o 
   5   8   0        1.20        2.60      2.81 o 
   6   8   0       45.32       41.11      5.19 o 
   7   8   0       33.53       26.38      6.57 o 
   8   8   0       12.57        6.51     13.06 o 
   9   8   0        2.98        0.67      3.94 o 
   1   9   0       10.05        7.01      2.41 o 
   2   9   0       35.79       34.07      3.49 o 
   3   9   0       17.69       19.24      4.53 o 
   4   9   0      394.50      406.66     11.00 o 
   5   9   0        1.85        6.12      4.00 o 
   6   9   0        1.63        8.81      5.60 o 
   7   9   0       46.70       47.42     10.32 o 
   0  10   0      246.51      267.41     10.05 o 
   1  10   0      164.66      169.07      9.12 o 
   2  10   0        0.81        5.44      2.95 o 
   3  10   0        0.00        6.39      3.18 o 
   4  10   0        0.19        6.88      3.80 o 
   5  10   0       37.17       41.29      7.13 o 
   1  11   0       12.56        5.24      4.71 o 
   2  11   0        1.35        3.36      2.66 o 
 -13   0   1       11.15       20.65      8.98 o 
 -11   0   1      306.99      284.56     11.60 o 
  -9   0   1      347.76      328.82     12.01 o 
  -7   0   1      146.60      121.89      5.02 o 
  -5   0   1     2306.25     2627.17     20.06 o 
  -3   0   1      417.86      427.93      6.41 o 
  -1   0   1        1.77        0.04      0.93 o 
   3   0   1      533.14      500.14      9.47 o 
   7   0   1       73.98       59.98      4.45 o 
   9   0   1      549.70      555.77     15.84 o 
  11   0   1       20.82       28.16      6.01 o 
  13   0   1        0.02        5.99      5.86 o 
 -13   1   1       38.66       46.96      5.92 o 
 -12   1   1        0.17        3.95      3.58 o 
 -11   1   1       32.92       29.68      5.74 o 
 -10   1   1       39.17       44.99      5.50 o 
  -9   1   1        0.06        5.50      2.55 o 
  -8   1   1       64.60       63.00      4.35 o 
  -7   1   1        5.69        7.27      3.87 o 
  -6   1   1       41.52       53.91      3.38 o 
  -5   1   1       82.39       79.70      2.45 o 
  -4   1   1      587.06      612.93     14.38 o 
  -3   1   1      207.18      202.95      2.96 o 
  -2   1   1      289.26      274.80      1.84 o 
  -1   1   1      680.54      638.08      3.81 o 
   1   1   1     8107.30     8303.07     22.53 o 
   2   1   1     1160.84     1109.68      6.91 o 
   3   1   1       84.64       69.83      1.47 o 
   4   1   1      102.94      124.19      2.43 o 
   5   1   1      544.67      578.87      4.63 o 
   6   1   1      191.41      186.64      3.65 o 
   7   1   1      747.71      710.09     11.40 o 
   8   1   1      826.02      798.06     12.27 o 
   9   1   1       30.87       31.86      3.52 o 
  10   1   1       86.59       92.23      5.80 o 
  11   1   1       15.60       18.72      4.09 o 
  12   1   1      154.89      170.98      7.39 o 
  13   1   1        0.34        7.45      3.21 o 
 -13   2   1        5.66       10.20      3.13 o 
 -12   2   1        2.29       11.44      4.15 o 
 -11   2   1        4.62        7.70      3.19 o 
 -10   2   1       96.90      100.49      7.28 o 
  -9   2   1      366.90      322.35     13.40 o 
  -8   2   1       11.80        6.17      4.03 o 
  -7   2   1      285.79      282.97      7.27 o 
  -6   2   1       55.72       55.15      4.33 o 
  -5   2   1       28.56       40.73      2.72 o 
  -4   2   1      146.85      140.39      2.63 o 
  -3   2   1     1913.06     2043.55     12.65 o 
  -2   2   1      788.78      717.31      3.13 o 
  -1   2   1     4227.12     4218.88     10.99 o 
   0   2   1     5694.98     5911.42     20.95 o 
   1   2   1     1182.94     1210.80      4.34 o 
   2   2   1      172.79      185.52      2.02 o 
   3   2   1      284.10      295.76      2.76 o 
   4   2   1        3.07        3.86      1.10 o 
   5   2   1      145.51      146.90      3.37 o 
   6   2   1      119.19      105.77      2.56 o 
   7   2   1      169.15      153.46      6.44 o 
   8   2   1      217.47      251.14      6.64 o 
   9   2   1       98.65       80.70      4.94 o 
  10   2   1        7.21        9.79      3.74 o 
  11   2   1       36.82       37.66      4.62 o 
  12   2   1       11.35        7.17      3.88 o 
 -12   3   1        6.98       12.49      4.34 o 
 -11   3   1        3.52        3.60      3.53 o 
 -10   3   1       62.97       68.01      4.43 o 
  -9   3   1       18.75       28.17      4.08 o 
  -8   3   1      216.23      189.48      6.70 o 
  -7   3   1      216.54      208.54      6.44 o 
  -6   3   1       25.78       24.64      3.49 o 
  -5   3   1      101.08       98.06      3.86 o 
  -4   3   1      609.05      644.76      5.64 o 
  -3   3   1     1612.25     1645.30     14.92 o 
  -2   3   1       64.17       57.46      1.44 o 
  -1   3   1       26.01       19.83      1.09 o 
   0   3   1     1933.67     1991.18     17.85 o 
   1   3   1       70.37       73.00      2.21 o 
   2   3   1      361.72      371.81      4.02 o 
   3   3   1       94.86       98.03      2.36 o 
   4   3   1     2929.63     3199.14     17.03 o 
   5   3   1        2.06        2.14      1.46 o 
   6   3   1        0.07        2.70      1.49 o 
   7   3   1       10.26        6.34      3.47 o 
   8   3   1        0.82        2.87      2.44 o 
   9   3   1        9.98       12.30      3.32 o 
  10   3   1       13.17       12.31      3.28 o 
  11   3   1       10.09       16.28      3.85 o 
  12   3   1       13.60       10.95      4.19 o 
 -12   4   1      105.42      120.67     11.04 o 
 -11   4   1        0.02        6.68      3.61 o 
 -10   4   1       57.45       52.95      5.60 o 
  -9   4   1      184.48      170.19      5.86 o 
  -8   4   1       85.17       78.03      4.42 o 
  -7   4   1       21.12       15.31      2.95 o 
  -6   4   1      312.17      303.97      4.39 o 
  -5   4   1       60.42       57.55      2.59 o 
  -4   4   1      378.48      363.51      4.97 o 
  -3   4   1      201.53      187.76      3.49 o 
  -2   4   1      195.62      197.58      3.95 o 
  -1   4   1      150.24      152.27      3.76 o 
   0   4   1      355.34      405.15      5.33 o 
   1   4   1      108.70      109.97      2.74 o 
   2   4   1      367.13      373.21      4.96 o 
   3   4   1      266.98      275.84      5.29 o 
   4   4   1       18.49       23.77      2.05 o 
   5   4   1        0.87        1.50      1.00 o 
   6   4   1        0.97        3.39      2.13 o 
   7   4   1       16.39       20.56      3.68 o 
   8   4   1      135.20      133.95      5.89 o 
   9   4   1      369.11      341.41      7.88 o 
  10   4   1        0.88        9.71      3.55 o 
  11   4   1       25.47       30.06      7.88 o 
  12   4   1      319.03      345.55     12.28 o 
 -11   5   1        0.38        1.32      4.55 o 
 -10   5   1       15.65        8.25      3.56 o 
  -9   5   1      291.14      281.03      8.83 o 
  -8   5   1        0.38        4.21      2.76 o 
  -7   5   1        7.60        9.27      2.81 o 
  -6   5   1        1.32        3.90      1.59 o 
  -5   5   1        0.35        6.63      2.80 o 
  -4   5   1        3.61        5.64      1.93 o 
  -3   5   1       12.52       19.74      3.44 o 
  -2   5   1      176.71      176.41      4.85 o 
  -1   5   1       78.58       76.36      3.02 o 
   0   5   1       35.51       26.35      2.52 o 
   1   5   1     1102.10     1242.92     22.05 o 
   2   5   1       19.62       17.26      2.61 o 
   3   5   1      329.81      315.66      5.73 o 
   4   5   1      298.65      296.69      6.97 o 
   5   5   1      325.00      303.79      6.18 o 
   6   5   1        0.38        1.17      1.35 o 
   7   5   1      166.58      162.89      7.25 o 
   8   5   1       17.72       25.32      3.53 o 
   9   5   1      100.65      106.43      7.66 o 
  10   5   1        8.28        9.83      3.83 o 
  11   5   1       39.27       43.52      5.77 o 
 -11   6   1       64.24       72.32      8.18 o 
 -10   6   1        5.73        7.02      3.94 o 
  -9   6   1        2.09        2.68      3.03 o 
  -8   6   1        5.30        5.77      2.46 o 
  -7   6   1       33.73       35.61      3.39 o 
  -6   6   1       78.96       83.87      5.34 o 
  -5   6   1      107.30      104.78      5.39 o 
  -4   6   1     1510.37     1496.16     17.50 o 
  -3   6   1      344.16      367.90      7.59 o 
  -2   6   1        1.41        3.37      1.80 o 
  -1   6   1       10.97       15.55      3.03 o 
   0   6   1      569.31      636.74     11.66 o 
   1   6   1      194.49      191.53      5.57 o 
   2   6   1      221.53      223.58      7.24 o 
   3   6   1       26.67       30.79      3.44 o 
   4   6   1      229.24      213.74      5.08 o 
   5   6   1      141.60      137.63      4.48 o 
   6   6   1       38.41       31.29      3.89 o 
   7   6   1       78.80       84.53      6.39 o 
   8   6   1       15.92       19.70      4.06 o 
   9   6   1      187.50      187.92     19.01 o 
  10   6   1       32.10       32.30      4.48 o 
  11   6   1       10.28       10.66      3.85 o 
 -10   7   1       11.72       15.50      5.30 o 
  -9   7   1       53.88       49.31      5.23 o 
  -8   7   1        7.77        6.39      3.96 o 
  -7   7   1      122.81      122.73     11.00 o 
  -6   7   1       52.67       50.22      9.14 o 
  -5   7   1      476.41      481.88      9.12 o 
  -4   7   1      820.24      827.80     22.46 o 
  -3   7   1      478.83      471.28     16.66 o 
  -2   7   1       84.43       81.54      4.20 o 
  -1   7   1      482.63      490.85      8.41 o 
   0   7   1      102.90      101.40      5.28 o 
   1   7   1      700.48      738.46     10.90 o 
   2   7   1       94.58       92.47      5.41 o 
   3   7   1       31.34       34.10      6.33 o 
   4   7   1      199.40      198.06      6.39 o 
   5   7   1      722.65      744.51     16.54 o 
   6   7   1        1.77        4.63      2.57 o 
   7   7   1      247.80      235.77     10.25 o 
   8   7   1       51.35       44.61      6.73 o 
   9   7   1        3.46        5.97      3.19 o 
  10   7   1       68.30       82.64      7.29 o 
  -9   8   1       24.55       13.96      5.40 o 
  -8   8   1       56.80       59.16      8.29 o 
  -7   8   1        0.22        7.96      5.74 o 
  -6   8   1        2.78        5.39      3.73 o 
  -5   8   1       17.34       18.70      3.69 o 
  -4   8   1       22.92       24.50      3.14 o 
  -3   8   1        0.72        8.10      3.02 o 
  -2   8   1        0.95        2.29      1.87 o 
  -1   8   1        0.01        2.42      2.18 o 
   0   8   1      136.07      141.10      7.19 o 
   1   8   1        6.76        7.53      2.67 o 
   2   8   1      166.91      164.30      7.76 o 
   3   8   1      578.57      624.59     11.30 o 
   4   8   1      119.17      125.19      9.59 o 
   5   8   1       13.47       14.17      3.08 o 
   6   8   1        2.72        3.48      3.15 o 
   7   8   1       89.66       80.30      8.98 o 
   8   8   1      253.95      251.51     11.15 o 
   9   8   1       43.62       48.77     10.79 o 
  -7   9   1        6.75       10.83      4.45 o 
  -6   9   1       18.61       22.47      6.15 o 
  -5   9   1        0.00        2.22      3.72 o 
  -4   9   1        0.77        4.21      2.50 o 
  -3   9   1       19.26       22.69      4.17 o 
  -2   9   1        7.87        8.93      3.69 o 
  -1   9   1       62.86       65.71      6.35 o 
   0   9   1       46.10       61.88      6.26 o 
   1   9   1        3.45        5.39      2.26 o 
   2   9   1        1.99        5.33      2.88 o 
   3   9   1       16.06       15.54      4.67 o 
   4   9   1       17.60       19.43      6.04 o 
   5   9   1       15.37       10.03      4.85 o 
   6   9   1        1.57        5.60      4.56 o 
   7   9   1       49.66       45.06     12.56 o 
  -5  10   1       50.85       40.37      7.68 o 
  -4  10   1      129.03      115.77      8.80 o 
  -3  10   1        6.71       11.86      3.55 o 
  -2  10   1        5.64        8.35      3.35 o 
  -1  10   1       28.38       26.51      3.72 o 
   0  10   1       46.61       45.17      7.43 o 
   1  10   1        1.12        0.57      2.95 o 
   2  10   1       95.27       86.58      6.43 o 
   3  10   1      264.53      248.11     14.59 o 
   4  10   1      226.92      228.67     11.04 o 
   5  10   1      197.73      192.33     12.73 o 
  -2  11   1        4.70       14.09      5.27 o 
  -1  11   1       41.97       60.69     20.25 o 
   0  11   1       14.63        8.03      3.77 o 
   1  11   1        0.74        5.14      2.66 o 
   2  11   1       33.57       35.27      6.95 o 
 -12   0   2       31.22       21.33     12.40 o 
 -10   0   2     1222.18     1173.90     27.70 o 
  -8   0   2        0.30        1.61      1.62 o 
  -6   0   2     1332.07     1342.00     23.55 o 
  -4   0   2      677.26      743.75     13.27 o 
  -2   0   2     5632.58     5918.83     13.86 o 
   2   0   2      457.23      432.44      6.21 o 
   4   0   2      483.21      507.73      8.11 o 
   6   0   2      387.09      428.57      7.46 o 
   8   0   2     1032.95     1048.98     15.60 o 
  10   0   2      301.50      294.60     11.82 o 
  12   0   2       96.42      110.86      8.94 o 
 -13   1   2      108.02      118.18      7.14 o 
 -12   1   2      171.56      183.51      8.38 o 
 -11   1   2       11.38        9.96      4.73 o 
 -10   1   2      101.91       90.82      8.91 o 
  -9   1   2      366.24      326.22     12.51 o 
  -8   1   2      659.08      629.96      9.65 o 
  -7   1   2        0.11        2.92      2.17 o 
  -6   1   2     1307.31     1373.06     13.67 o 
  -5   1   2      284.19      293.56      4.71 o 
  -4   1   2     1660.77     1798.87     18.44 o 
  -3   1   2      263.25      248.93      3.77 o 
  -2   1   2     1858.52     1950.23     10.71 o 
  -1   1   2     9099.41     9585.21     38.76 o 
   0   1   2     2631.84     2851.40     11.15 o 
   1   1   2     1416.81     1319.05      6.51 o 
   2   1   2      103.90      122.18      1.85 o 
   3   1   2      112.49      107.96      2.21 o 
   4   1   2      442.18      450.47      3.85 o 
   5   1   2        7.61        5.82      1.25 o 
   6   1   2       27.59       36.26      2.11 o 
   7   1   2        3.35        1.94      1.26 o 
   8   1   2      429.79      415.55      5.50 o 
   9   1   2       43.57       45.12      3.77 o 
  10   1   2       24.84       19.28      3.80 o 
  11   1   2       36.06       40.60      4.56 o 
  12   1   2       23.09       28.87      4.84 o 
 -13   2   2        5.80        8.59      3.75 o 
 -12   2   2       41.45       45.88      5.59 o 
 -11   2   2        8.32        6.90      4.22 o 
 -10   2   2       20.94       27.26      5.81 o 
  -9   2   2       67.92       75.24      7.16 o 
  -8   2   2       46.46       48.11      3.85 o 
  -7   2   2        1.01        3.48      2.68 o 
  -6   2   2       30.49       30.94      3.11 o 
  -5   2   2      609.87      676.93      8.30 o 
  -4   2   2     1786.01     1879.18     12.37 o 
  -3   2   2        7.32        7.67      0.82 o 
  -2   2   2      194.42      176.49      2.70 o 
  -1   2   2     1644.83     1618.87      6.51 o 
   0   2   2      688.55      651.43      4.06 o 
   1   2   2      106.32      107.92      1.53 o 
   2   2   2      415.37      404.80      2.42 o 
   3   2   2     1294.36     1387.39      7.60 o 
   4   2   2      930.74      941.65      7.20 o 
   5   2   2       66.96       61.36      1.91 o 
   6   2   2       70.23       75.78      3.57 o 
   7   2   2       55.12       59.43      2.76 o 
   8   2   2     1676.71     1682.82     20.82 o 
   9   2   2        0.06        5.25      2.41 o 
  10   2   2       10.42       10.71      2.70 o 
  11   2   2        2.72        6.52      3.05 o 
  12   2   2        0.23        6.28      5.28 o 
 -12   3   2        1.24        7.88      3.68 o 
 -11   3   2        0.28        3.58      3.26 o 
 -10   3   2       77.26       71.94      4.60 o 
  -9   3   2       96.51      128.53      6.16 o 
  -8   3   2      774.43      752.86     11.45 o 
  -7   3   2      206.75      216.97      6.08 o 
  -6   3   2      572.30      551.10     23.16 o 
  -5   3   2      202.42      211.15      4.09 o 
  -4   3   2        6.60        6.58      1.27 o 
  -3   3   2      115.38      119.69      2.31 o 
  -2   3   2     1947.86     2122.02      9.61 o 
  -1   3   2      448.12      431.45      3.73 o 
   0   3   2        0.37        3.20      1.21 o 
   1   3   2      195.89      188.86      2.81 o 
   2   3   2     1226.29     1297.15      6.68 o 
   3   3   2      679.13      717.49      4.40 o 
   4   3   2      340.63      348.94      4.22 o 
   5   3   2      679.20      701.06     15.48 o 
   6   3   2       93.21       90.97      4.48 o 
   7   3   2       17.31       14.33      1.76 o 
   8   3   2      490.35      447.94     12.63 o 
   9   3   2      298.21      291.65      8.09 o 
  10   3   2        2.87        3.68      2.25 o 
  11   3   2       24.84       22.32      7.45 o 
  12   3   2        0.19        3.27      3.81 o 
 -12   4   2        2.21        1.83      6.87 o 
 -11   4   2       38.40       38.56      5.22 o 
 -10   4   2        0.11        3.91      2.27 o 
  -9   4   2      345.37      341.02      7.57 o 
  -8   4   2      269.25      298.86      9.94 o 
  -7   4   2       47.83       40.29      3.73 o 
  -6   4   2       21.20       18.06      3.49 o 
  -5   4   2       20.82       27.58      1.72 o 
  -4   4   2       43.29       46.44      2.07 o 
  -3   4   2        2.40        2.13      1.45 o 
  -2   4   2      780.51      729.95      6.78 o 
  -1   4   2     3333.88     3694.49     45.90 o 
   0   4   2      766.19      727.79     11.90 o 
   1   4   2       45.62       44.53      1.98 o 
   2   4   2       26.94       21.78      1.52 o 
   3   4   2       24.84       23.10      1.58 o 
   4   4   2      218.24      225.99      3.87 o 
   5   4   2       14.11       14.47      2.37 o 
   6   4   2        1.73        3.01      1.65 o 
   7   4   2      479.36      427.12     11.63 o 
   8   4   2       67.78       48.43      4.69 o 
   9   4   2        0.01        3.07      2.61 o 
  10   4   2        0.05        3.09      4.39 o 
  11   4   2        6.69        4.72      3.76 o 
  12   4   2       11.18       12.59      4.06 o 
 -11   5   2       54.28       45.36      6.87 o 
 -10   5   2        0.19        4.88      2.42 o 
  -9   5   2       39.47       38.61      4.05 o 
  -8   5   2       14.58       10.58      2.78 o 
  -7   5   2      344.78      332.83      7.61 o 
  -6   5   2       72.70       67.59      2.60 o 
  -5   5   2      441.10      431.40      6.62 o 
  -4   5   2       31.44       31.81      3.16 o 
  -3   5   2        0.36        2.73      1.85 o 
  -2   5   2        8.16        9.55      4.08 o 
  -1   5   2        2.30        2.84      1.76 o 
   0   5   2       90.07       86.50      3.53 o 
   1   5   2        0.05        2.83      1.73 o 
   2   5   2      392.73      390.58      6.19 o 
   3   5   2       49.88       43.64      3.51 o 
   4   5   2     1039.86     1054.50     11.62 o 
   5   5   2      330.36      340.96      6.56 o 
   6   5   2       84.54       73.60      4.08 o 
   7   5   2      168.59      148.90      8.02 o 
   8   5   2        1.37        4.65      3.17 o 
   9   5   2       33.17       32.36      5.71 o 
  10   5   2       25.35       24.90      4.77 o 
  11   5   2       22.17       20.87      4.29 o 
 -11   6   2        1.44        3.66      2.91 o 
 -10   6   2      241.33      233.17      9.00 o 
  -9   6   2      227.76      223.22      8.26 o 
  -8   6   2       45.07       45.01      3.68 o 
  -7   6   2        3.40        4.32      3.44 o 
  -6   6   2      172.18      187.25     12.68 o 
  -5   6   2       94.85       92.62      3.62 o 
  -4   6   2       14.90       16.68      2.82 o 
  -3   6   2      522.07      508.14      8.46 o 
  -2   6   2      763.98      778.69     11.25 o 
  -1   6   2        3.17        2.53      1.86 o 
   0   6   2      145.92      134.85      4.40 o 
   1   6   2       49.51       47.92      3.73 o 
   2   6   2       14.64       10.50      2.76 o 
   3   6   2       19.95       21.85      3.85 o 
   4   6   2       33.10       40.77      3.94 o 
   5   6   2       83.80       76.11      3.48 o 
   6   6   2       69.36       65.11      5.22 o 
   7   6   2        0.22        5.33      3.50 o 
   8   6   2       15.47       20.43      4.09 o 
   9   6   2       47.52       47.79      5.41 o 
  10   6   2       23.52       34.68      5.64 o 
 -10   7   2       80.62       78.27      7.01 o 
  -9   7   2        4.44        6.02      2.82 o 
  -8   7   2        4.43        3.55      3.24 o 
  -7   7   2      165.76      164.21      7.15 o 
  -6   7   2        0.12        3.40      2.43 o 
  -5   7   2        1.92        6.65      2.47 o 
  -4   7   2       57.09       57.25      4.33 o 
  -3   7   2       42.82       38.39      3.73 o 
  -2   7   2       12.26        8.76      2.53 o 
  -1   7   2      120.44      118.62      4.68 o 
   0   7   2      339.15      343.30      9.25 o 
   1   7   2       46.60       52.19      4.09 o 
   2   7   2      542.53      529.00     11.12 o 
   3   7   2       22.27       24.32      3.45 o 
   4   7   2      117.74      123.84     10.88 o 
   5   7   2        2.96        4.59      2.70 o 
   6   7   2      312.84      289.73     11.16 o 
   7   7   2       22.44       22.36      5.19 o 
   8   7   2      455.22      461.97     14.71 o 
   9   7   2       34.23       40.71      8.08 o 
  10   7   2       44.55       45.74      5.36 o 
  -9   8   2       42.48       40.78      7.18 o 
  -8   8   2        1.57        4.87      3.51 o 
  -7   8   2       17.94       20.92      3.66 o 
  -6   8   2       65.37       68.97      5.03 o 
  -5   8   2        2.98        6.12      3.73 o 
  -4   8   2       10.51       12.20      2.89 o 
  -3   8   2       26.21       24.93      3.75 o 
  -2   8   2       32.87       34.96      4.22 o 
  -1   8   2      235.36      246.45      6.05 o 
   0   8   2      133.14      127.95      5.48 o 
   1   8   2       95.23       89.37      6.11 o 
   2   8   2      178.22      172.83      6.42 o 
   3   8   2      683.02      732.50     12.49 o 
   4   8   2       74.65       74.34      8.05 o 
   5   8   2        2.32        5.67      3.11 o 
   6   8   2        5.25        3.69      3.78 o 
   7   8   2       57.64       57.26      8.08 o 
   8   8   2       80.13       83.94     10.37 o 
   9   8   2        0.06        5.70      3.61 o 
  -7   9   2       62.31       78.36      7.74 o 
  -6   9   2       29.53       29.67      6.54 o 
  -5   9   2        4.02        6.76      4.08 o 
  -4   9   2      308.38      309.83     10.23 o 
  -3   9   2       64.42       60.62      4.26 o 
  -2   9   2       34.48       38.42      3.93 o 
  -1   9   2       13.39       16.98      2.84 o 
   0   9   2      140.45      152.08     10.31 o 
   1   9   2       10.99       12.16      2.91 o 
   2   9   2        1.89        1.07      2.87 o 
   3   9   2       40.61       43.45      5.37 o 
   4   9   2      400.89      377.14     18.55 o 
   5   9   2        7.22        7.52      6.61 o 
   6   9   2        3.53        0.60      3.89 o 
   7   9   2        0.23        4.56      5.44 o 
  -5  10   2       19.84       24.03      8.22 o 
  -4  10   2        9.62        8.27      4.04 o 
  -3  10   2        0.01        2.14      2.96 o 
  -2  10   2       80.99       87.74      5.78 o 
  -1  10   2       17.26       19.97      4.06 o 
   0  10   2        0.00        8.39      4.52 o 
   1  10   2        8.80       17.68      4.67 o 
   2  10   2        0.03        3.41      3.46 o 
   3  10   2      188.18      195.42     19.77 o 
   4  10   2       11.30        8.17      6.26 o 
   5  10   2       21.65       29.69      6.86 o 
  -2  11   2        6.77        8.99      5.93 o 
  -1  11   2       55.14       51.59      7.48 o 
   0  11   2       61.11       66.96      8.20 o 
   1  11   2        0.67        4.04      2.61 o 
 -13   0   3       87.75      115.43     13.88 o 
 -11   0   3        7.78        8.54      5.08 o 
  -9   0   3      164.84      172.33     10.81 o 
  -7   0   3      466.40      436.69      9.39 o 
  -5   0   3     1450.26     1606.77     10.61 o 
  -3   0   3      360.95      356.57      4.25 o 
  -1   0   3      759.84      742.50      6.83 o 
   1   0   3      106.10       80.01      2.30 o 
   3   0   3     1463.94     1533.57     10.22 o 
   5   0   3     1858.64     1946.26     20.04 o 
   7   0   3     4087.67     4240.44     53.31 o 
   9   0   3      628.65      654.79     21.59 o 
  11   0   3      104.39      130.89      9.25 o 
 -13   1   3       42.55       47.16      6.37 o 
 -12   1   3        4.18        7.71      3.53 o 
 -11   1   3      309.19      318.04     12.86 o 
 -10   1   3       79.19       71.37      7.18 o 
  -9   1   3      399.30      375.31     13.89 o 
  -8   1   3        1.38        4.09      2.84 o 
  -7   1   3      253.45      267.47      9.01 o 
  -6   1   3       92.35      105.29      7.79 o 
  -5   1   3      454.71      477.87      7.85 o 
  -4   1   3      238.98      246.43      4.53 o 
  -3   1   3      840.32      824.36      4.97 o 
  -2   1   3     1489.36     1525.98      9.94 o 
  -1   1   3    17375.14    17994.94     46.42 o 
   0   1   3      641.01      610.46      3.71 o 
   1   1   3     2068.16     2001.64      6.83 o 
   2   1   3      223.25      213.91      2.52 o 
   3   1   3      429.07      459.37      5.52 o 
   4   1   3      350.90      358.34      6.01 o 
   5   1   3      140.53      158.44      4.95 o 
   6   1   3       17.12       19.19      2.16 o 
   7   1   3        5.42        6.61      2.25 o 
   8   1   3      954.44      913.32      7.65 o 
   9   1   3        6.98        7.37      3.26 o 
  10   1   3      113.07      118.32      6.30 o 
  11   1   3       53.75       61.64      5.22 o 
  12   1   3       61.40       63.64      7.81 o 
 -13   2   3       13.10       10.53      3.70 o 
 -12   2   3      103.09      115.54      6.87 o 
 -11   2   3        0.12        9.27      4.20 o 
 -10   2   3       84.57       73.20      6.74 o 
  -9   2   3       79.48       65.79      6.79 o 
  -8   2   3       23.17       31.04      4.06 o 
  -7   2   3       56.47       47.61      3.76 o 
  -6   2   3       22.67       25.76      3.29 o 
  -5   2   3      328.09      326.77      5.51 o 
  -4   2   3        2.52        4.17      0.88 o 
  -3   2   3      930.95      970.27      4.44 o 
  -2   2   3      261.56      303.15      3.83 o 
  -1   2   3    22700.76    24213.37     22.57 o 
   0   2   3     2510.38     2586.89     13.86 o 
   1   2   3      957.81     1009.72      6.16 o 
   2   2   3      133.63      121.16      2.00 o 
   3   2   3     2335.75     2496.09     16.53 o 
   4   2   3      611.44      627.64      7.24 o 
   5   2   3      214.62      223.98      3.77 o 
   6   2   3       26.00       27.45      1.97 o 
   7   2   3      255.42      249.71      4.70 o 
   8   2   3        2.04        3.23      2.79 o 
   9   2   3      156.34      153.56      5.35 o 
  10   2   3       20.89       19.28      3.41 o 
  11   2   3       17.95       30.54      5.31 o 
  12   2   3       29.30       30.56      5.48 o 
 -12   3   3        6.52        7.48      4.24 o 
 -11   3   3        3.92        4.84      3.85 o 
 -10   3   3        6.14        9.20      3.08 o 
  -9   3   3      225.87      213.04      6.54 o 
  -8   3   3      116.04      129.46      5.43 o 
  -7   3   3        5.13        7.39      4.31 o 
  -6   3   3      284.22      265.54      8.90 o 
  -5   3   3       59.71       53.61      2.34 o 
  -4   3   3        9.02       20.70      1.79 o 
  -3   3   3      558.41      532.38      4.25 o 
  -2   3   3       48.84       37.71      1.50 o 
  -1   3   3     1237.75     1217.29     11.40 o 
   0   3   3        0.19        2.79      2.02 o 
   1   3   3       27.38       28.40      1.26 o 
   2   3   3       55.64       44.92      1.41 o 
   3   3   3       57.63       52.75      1.60 o 
   4   3   3     2018.45     2281.76     25.24 o 
   5   3   3       81.53       79.25      4.44 o 
   6   3   3       16.89       22.79      2.23 o 
   7   3   3       37.48       38.26      2.62 o 
   8   3   3       61.70       64.14      4.81 o 
   9   3   3       70.38       71.79      5.61 o 
  10   3   3       50.97       50.67      4.14 o 
  11   3   3       14.49       18.01      5.01 o 
  12   3   3        4.85        6.39      4.78 o 
 -12   4   3       28.30       28.86      5.14 o 
 -11   4   3       23.65       23.33      5.96 o 
 -10   4   3       86.65       74.59      5.34 o 
  -9   4   3        6.33       14.52      3.54 o 
  -8   4   3      186.72      193.59      6.30 o 
  -7   4   3      308.04      296.10      7.99 o 
  -6   4   3       70.12       80.12      3.11 o 
  -5   4   3      251.09      214.89      3.69 o 
  -4   4   3        0.12        3.23      1.09 o 
  -3   4   3       88.72       87.63      2.80 o 
  -2   4   3       71.25       64.04      1.90 o 
  -1   4   3     1814.28     1911.46     16.96 o 
   0   4   3      354.91      368.94      4.26 o 
   1   4   3      665.93      681.21     14.94 o 
   2   4   3      628.92      668.68      9.41 o 
   3   4   3     1447.46     1575.15     22.33 o 
   4   4   3      223.90      213.02      4.57 o 
   5   4   3       87.46       92.51      3.45 o 
   6   4   3      148.62      154.66      4.17 o 
   7   4   3       16.58       17.73      3.83 o 
   8   4   3       47.24       40.72      4.27 o 
   9   4   3       89.21       90.79      6.61 o 
  10   4   3       50.44       44.40      7.21 o 
  11   4   3        4.07        3.56      3.92 o 
  12   4   3       86.71      106.79     10.81 o 
 -11   5   3       24.22       39.79      7.67 o 
 -10   5   3      174.13      193.41      7.98 o 
  -9   5   3      197.69      187.25      7.50 o 
  -8   5   3      115.27      112.95      5.26 o 
  -7   5   3       20.10       23.71      4.50 o 
  -6   5   3       45.96       46.12      2.57 o 
  -5   5   3       29.04       25.68      5.95 o 
  -4   5   3      648.32      661.58     12.38 o 
  -3   5   3       34.04       36.70      3.07 o 
  -2   5   3       20.50       31.21      3.41 o 
  -1   5   3      349.95      365.05      5.96 o 
   0   5   3       86.61       93.72      5.19 o 
   1   5   3       40.21       31.86      8.81 o 
   2   5   3       16.38       20.14      1.75 o 
   3   5   3      332.35      333.48      7.26 o 
   4   5   3      339.56      334.58      5.65 o 
   5   5   3       92.61       81.37      3.17 o 
   6   5   3       51.73       58.25      3.12 o 
   7   5   3       58.17       48.22      6.54 o 
   8   5   3      258.76      238.89      8.74 o 
   9   5   3        2.02        4.50      3.30 o 
  10   5   3       24.49       18.60      4.54 o 
  11   5   3       24.11       21.45      4.56 o 
 -11   6   3        7.34        7.09      4.27 o 
 -10   6   3       11.31        9.11      3.61 o 
  -9   6   3      207.81      221.21      7.78 o 
  -8   6   3       68.15       69.14      4.46 o 
  -7   6   3        8.21        5.52      2.58 o 
  -6   6   3       72.12       78.02      4.67 o 
  -5   6   3      323.27      303.81      7.58 o 
  -4   6   3       57.30       48.63      3.55 o 
  -3   6   3       27.66       32.61      3.76 o 
  -2   6   3      343.15      331.08      7.25 o 
  -1   6   3        0.02        4.01      2.18 o 
   0   6   3        0.07        1.02      1.65 o 
   1   6   3      251.87      251.22      9.81 o 
   2   6   3      128.00      130.23      6.43 o 
   3   6   3      156.57      152.23      4.75 o 
   4   6   3       39.16       37.48      3.32 o 
   5   6   3      118.54      108.40      3.65 o 
   6   6   3      103.70       98.75      6.48 o 
   7   6   3      170.39      143.44      7.20 o 
   8   6   3        0.25        1.83      3.01 o 
   9   6   3       14.96       17.20      4.52 o 
  10   6   3        0.14        2.06      2.99 o 
 -10   7   3       16.23       16.51      4.10 o 
  -9   7   3        5.89        6.90      3.20 o 
  -8   7   3       14.17       13.97      3.88 o 
  -7   7   3       12.62        8.20      2.59 o 
  -6   7   3      124.05      119.43      5.19 o 
  -5   7   3     1602.39     1656.34     19.75 o 
  -4   7   3      167.67      171.97      5.92 o 
  -3   7   3      258.43      255.39      8.17 o 
  -2   7   3      197.58      202.93      5.75 o 
  -1   7   3       10.96        9.31      2.68 o 
   0   7   3        1.00        1.30      1.97 o 
   1   7   3       13.58       15.16      3.02 o 
   2   7   3       12.31       16.36      2.72 o 
   3   7   3       95.32       95.75      4.95 o 
   4   7   3      183.97      191.42      7.21 o 
   5   7   3       69.81       67.53      5.90 o 
   6   7   3       34.98       23.83      4.68 o 
   7   7   3       38.08       35.38      8.22 o 
   8   7   3        9.27       10.20      4.23 o 
   9   7   3       18.23       20.94      5.99 o 
  -9   8   3      138.88      156.54     14.44 o 
  -8   8   3       23.40       27.34      6.42 o 
  -7   8   3        0.00        6.22      4.81 o 
  -6   8   3       57.53       55.54      5.78 o 
  -5   8   3       70.41       73.92      5.76 o 
  -4   8   3        8.72        8.10      2.76 o 
  -3   8   3       29.46       30.37      3.31 o 
  -2   8   3       36.74       44.89      5.12 o 
  -1   8   3       10.37       14.95      3.00 o 
   0   8   3       30.93       33.79      4.08 o 
   1   8   3      152.17      142.43      7.99 o 
   2   8   3        4.92        8.89      4.01 o 
   3   8   3      176.15      191.91      8.40 o 
   4   8   3      295.20      278.43     13.89 o 
   5   8   3        2.02        2.84      2.61 o 
   6   8   3       74.29       67.50      5.76 o 
   7   8   3        6.17        7.45      3.03 o 
   8   8   3       14.11       14.36      4.36 o 
  -7   9   3        5.66       11.67      6.04 o 
  -6   9   3       54.89       48.47      5.91 o 
  -5   9   3        0.21       -0.37      4.51 o 
  -4   9   3        3.87        8.83      3.32 o 
  -3   9   3       13.79       12.83      2.71 o 
  -2   9   3       54.30       59.67      4.33 o 
  -1   9   3      210.84      198.32     12.45 o 
   0   9   3      128.23      127.18      5.95 o 
   1   9   3       59.01       50.46      6.12 o 
   2   9   3       47.00       51.55      7.20 o 
   3   9   3      199.87      190.08      8.11 o 
   4   9   3       43.57       48.78     11.47 o 
   5   9   3       33.64       22.00      6.56 o 
   6   9   3        0.09        6.78      5.86 o 
   7   9   3        0.07        3.37      5.49 o 
  -5  10   3       57.92       60.72      7.93 o 
  -4  10   3       11.37       19.12      5.42 o 
  -3  10   3        7.45        8.28      3.42 o 
  -2  10   3        8.41        6.72      2.37 o 
  -1  10   3       45.76       48.89      9.66 o 
   0  10   3        7.57       13.86      4.47 o 
   1  10   3        1.83        3.81      3.36 o 
   2  10   3        0.02        5.14      3.78 o 
   3  10   3      320.78      319.21     10.72 o 
   4  10   3       18.13       20.18      6.70 o 
   5  10   3        3.67        5.54      4.63 o 
  -1  11   3       15.28       18.20      8.54 o 
   0  11   3        2.15        3.17      5.62 o 
   1  11   3       63.25       68.72     11.49 o 
 -12   0   4       91.95       93.01      8.93 o 
 -10   0   4      231.57      185.98     16.49 o 
  -8   0   4       54.91       60.50      5.72 o 
  -6   0   4      590.22      616.28      9.92 o 
  -4   0   4     1960.54     2072.48     16.36 o 
  -2   0   4     6437.10     6467.87     18.15 o 
   0   0   4     1405.93     1375.46      9.77 o 
   2   0   4      140.36      135.49      2.18 o 
   4   0   4      616.27      578.42      6.79 o 
   6   0   4      454.49      394.12      8.33 o 
   8   0   4      825.77      798.98     16.32 o 
  10   0   4      126.76      110.22      8.39 o 
  12   0   4      185.01      206.93     10.43 o 
 -13   1   4        1.06        7.17      3.88 o 
 -12   1   4       17.40       28.56      5.64 o 
 -11   1   4        2.07        5.63      4.04 o 
 -10   1   4      110.30      121.55      8.86 o 
  -9   1   4      124.80      112.13      8.59 o 
  -8   1   4       74.33       77.64      7.06 o 
  -7   1   4        9.36        9.06      2.28 o 
  -6   1   4      566.14      628.49     10.40 o 
  -5   1   4      251.26      248.11      5.57 o 
  -4   1   4       11.76        9.99      1.09 o 
  -3   1   4      827.09      793.87      7.01 o 
  -2   1   4     2880.61     3000.93      9.80 o 
  -1   1   4     2079.29     2111.36     12.66 o 
   0   1   4     1983.38     2030.47     10.90 o 
   1   1   4     2841.73     2788.84     12.73 o 
   2   1   4       58.64       62.21      1.58 o 
   3   1   4      154.81      151.21      2.47 o 
   4   1   4     1549.83     1662.81      9.56 o 
   5   1   4      340.57      377.52      5.27 o 
   6   1   4       28.11       31.11      2.71 o 
   7   1   4      521.68      514.21      7.70 o 
   8   1   4      577.97      561.02      7.33 o 
   9   1   4       53.07       50.43      4.68 o 
  10   1   4        3.54        2.93      2.79 o 
  11   1   4       23.13       23.50      4.34 o 
  12   1   4       17.36       27.07      4.37 o 
 -13   2   4       23.15       21.74      4.85 o 
 -12   2   4        6.63        5.90      3.96 o 
 -11   2   4      179.07      175.79      8.41 o 
 -10   2   4       49.96       47.82      6.18 o 
  -9   2   4        6.43        5.31      4.00 o 
  -8   2   4        5.26        6.86      3.07 o 
  -7   2   4       41.93       42.17      4.11 o 
  -6   2   4      541.50      562.26      9.69 o 
  -5   2   4       30.92       42.76      3.70 o 
  -4   2   4       41.19       34.90      1.51 o 
  -3   2   4      704.29      689.65      5.48 o 
  -2   2   4      762.80      796.49      4.64 o 
  -1   2   4      103.94      116.60      2.27 o 
   0   2   4       45.44       42.98      1.76 o 
   1   2   4      185.67      161.66      4.49 o 
   2   2   4     1122.21     1148.30      7.78 o 
   3   2   4      333.28      361.80      3.83 o 
   4   2   4      545.49      551.14      6.67 o 
   5   2   4        0.02        2.15      1.43 o 
   6   2   4       27.23       24.14      2.41 o 
   7   2   4      554.06      526.05      9.16 o 
   8   2   4      265.18      245.58      8.29 o 
   9   2   4      102.45       95.33      4.50 o 
  10   2   4       60.80       60.89      4.13 o 
  11   2   4       45.29       56.09      6.79 o 
  12   2   4       19.42       24.70      5.88 o 
 -12   3   4        5.58        5.76      3.41 o 
 -11   3   4        0.48        5.80      3.42 o 
 -10   3   4        3.51        6.39      2.61 o 
  -9   3   4       25.33       26.98      3.51 o 
  -8   3   4      215.04      206.09      5.76 o 
  -7   3   4        6.90        6.15      3.11 o 
  -6   3   4        0.32        2.85      1.85 o 
  -5   3   4      180.59      169.51      3.35 o 
  -4   3   4       32.98       33.59      1.59 o 
  -3   3   4        3.66        7.69      1.33 o 
  -2   3   4      123.41      131.46      2.06 o 
  -1   3   4       86.84      103.98      3.20 o 
   0   3   4     5553.68     6155.24     24.34 o 
   1   3   4      418.98      420.08      4.76 o 
   2   3   4      285.82      293.17      2.47 o 
   3   3   4       54.47       64.26      1.47 o 
   4   3   4      188.34      183.80      3.65 o 
   5   3   4      188.05      192.03      4.17 o 
   6   3   4      363.61      363.69      6.01 o 
   7   3   4       50.39       46.35      2.87 o 
   8   3   4      152.58      131.49      5.72 o 
   9   3   4        3.94        6.37      2.46 o 
  10   3   4       26.00       24.60      3.92 o 
  11   3   4       50.86       66.86      6.78 o 
  12   3   4        5.08       12.45      4.72 o 
 -12   4   4        3.08        2.93      3.29 o 
 -11   4   4       11.31       18.94      5.19 o 
 -10   4   4      141.54      129.82      5.61 o 
  -9   4   4       69.30       74.87      4.74 o 
  -8   4   4        0.34        6.70      3.08 o 
  -7   4   4      292.40      274.75     14.66 o 
  -6   4   4      155.15      148.64      5.78 o 
  -5   4   4      231.02      201.16      3.40 o 
  -4   4   4        0.84        2.70      1.09 o 
  -3   4   4      116.87      133.27      3.19 o 
  -2   4   4      997.02      980.08      6.84 o 
  -1   4   4      899.20      982.03      9.27 o 
   0   4   4      515.15      530.00      4.67 o 
   1   4   4      301.90      310.05      4.39 o 
   2   4   4      214.54      237.04      2.96 o 
   3   4   4      591.04      613.60      9.15 o 
   4   4   4      361.90      352.74      5.06 o 
   5   4   4       13.08       10.45      1.37 o 
   6   4   4      252.05      242.43      4.72 o 
   7   4   4      113.31      123.38      6.68 o 
   8   4   4       77.85       87.64     12.33 o 
   9   4   4        2.49        4.23      3.50 o 
  10   4   4        0.61        6.78      3.57 o 
  11   4   4        0.23        7.76      5.37 o 
 -11   5   4        8.03       11.53      4.73 o 
 -10   5   4        2.23        6.54      2.60 o 
  -9   5   4      135.21      140.74      6.24 o 
  -8   5   4       23.90       29.30      3.96 o 
  -7   5   4        8.69        7.56      2.63 o 
  -6   5   4      140.63      129.99      4.18 o 
  -5   5   4     2209.77     2240.37     29.01 o 
  -4   5   4      170.34      164.71      5.57 o 
  -3   5   4       69.88       80.50      3.44 o 
  -2   5   4      318.73      328.92      6.67 o 
  -1   5   4      104.30       94.46      5.00 o 
   0   5   4      226.68      249.25      5.34 o 
   1   5   4     1073.82     1077.75     20.76 o 
   2   5   4        8.79        7.84      1.57 o 
   3   5   4        2.75        5.11      2.03 o 
   4   5   4      144.24      147.44      4.18 o 
   5   5   4      143.46      124.08      5.98 o 
   6   5   4      104.16      100.30      5.37 o 
   7   5   4       24.98       30.17      5.83 o 
   8   5   4      171.74      165.81      8.22 o 
   9   5   4        7.79       13.63      4.15 o 
  10   5   4       30.08       31.37      5.36 o 
  11   5   4       26.29       32.96      4.53 o 
 -11   6   4        3.52        4.51      4.99 o 
 -10   6   4       11.78        9.51      5.85 o 
  -9   6   4       12.16       15.62      3.07 o 
  -8   6   4      106.40       96.69      5.11 o 
  -7   6   4       10.34        7.27      2.19 o 
  -6   6   4       27.35       28.79      4.89 o 
  -5   6   4      233.53      225.19      5.59 o 
  -4   6   4     1017.96     1000.65      9.86 o 
  -3   6   4       11.24        9.26      2.82 o 
  -2   6   4       28.87       30.20      3.27 o 
  -1   6   4       49.84       49.26      3.95 o 
   0   6   4      315.96      311.68      7.68 o 
   1   6   4       40.04       38.45      4.20 o 
   2   6   4      723.96      752.60      9.99 o 
   3   6   4       63.21       69.25      4.84 o 
   4   6   4      386.66      389.94      7.67 o 
   5   6   4       13.93       16.07      3.52 o 
   6   6   4       51.04       52.93      4.69 o 
   7   6   4      822.62      830.69     16.72 o 
   8   6   4       74.88       81.17      6.51 o 
   9   6   4        0.32        2.80      3.08 o 
  10   6   4        6.97        5.40      4.22 o 
 -10   7   4      275.38      276.09     15.20 o 
  -9   7   4        5.34        6.67      3.35 o 
  -8   7   4        0.13        3.54      1.52 o 
  -7   7   4       22.27       15.85      3.59 o 
  -6   7   4       42.18       44.65      7.23 o 
  -5   7   4       12.73       11.75      3.33 o 
  -4   7   4        0.57        4.10      2.20 o 
  -3   7   4       17.82       12.35      3.76 o 
  -2   7   4      207.96      201.26      9.11 o 
  -1   7   4       48.29       68.38      4.64 o 
   0   7   4        7.09        6.02      2.80 o 
   1   7   4      308.23      318.83      7.50 o 
   2   7   4       13.66       11.97      2.62 o 
   3   7   4       49.13       50.29      6.99 o 
   4   7   4        7.99       10.16      3.27 o 
   5   7   4       13.81       14.00      3.55 o 
   6   7   4      100.30       92.13      7.20 o 
   7   7   4       58.40       50.58      7.60 o 
   8   7   4        2.16        6.48      3.32 o 
   9   7   4        8.14        6.88      4.48 o 
  -9   8   4      144.03      154.65     22.33 o 
  -8   8   4       61.05       73.16     10.94 o 
  -7   8   4       10.47       12.10      3.73 o 
  -6   8   4        4.26        4.53      3.89 o 
  -5   8   4       18.34       27.26      4.85 o 
  -4   8   4      119.90      121.78      6.93 o 
  -3   8   4       29.46       27.59      3.21 o 
  -2   8   4       71.49       64.32      5.22 o 
  -1   8   4      195.28      182.26      6.17 o 
   0   8   4       51.44       45.44      6.34 o 
   1   8   4       28.43       23.97      5.91 o 
   2   8   4        7.50       11.56      4.55 o 
   3   8   4      389.63      404.36     11.77 o 
   4   8   4       41.48       40.34      7.02 o 
   5   8   4       60.87       64.85      7.92 o 
   6   8   4        0.82        6.49      4.36 o 
   7   8   4       45.61       57.41      7.83 o 
   8   8   4       13.89       16.68      5.33 o 
  -7   9   4       12.90        8.78      5.59 o 
  -6   9   4       73.81       76.99      9.88 o 
  -5   9   4        8.92        8.49      2.97 o 
  -4   9   4        0.17        4.76      2.40 o 
  -3   9   4       17.61       17.56      2.63 o 
  -2   9   4      132.99      140.45      8.25 o 
  -1   9   4       19.51       14.69      3.13 o 
   0   9   4        6.83       10.91      3.84 o 
   1   9   4       11.17        8.41      3.63 o 
   2   9   4      154.79      142.38     10.55 o 
   3   9   4       33.31       32.60     11.83 o 
   4   9   4      397.73      405.33     21.71 o 
   5   9   4        5.21        5.89      4.53 o 
   6   9   4        6.92        6.95      4.91 o 
  -5  10   4        6.52        8.74      3.89 o 
  -4  10   4        8.15        7.14      3.71 o 
  -3  10   4       39.47       44.99      6.14 o 
  -2  10   4       46.99       56.15      6.88 o 
  -1  10   4      126.95      130.42     13.39 o 
   0  10   4        0.40        6.01      3.46 o 
   1  10   4       38.72       47.53      7.32 o 
   2  10   4       39.40       45.39      5.74 o 
   3  10   4      172.30      177.96      9.28 o 
   4  10   4       14.10       16.32      4.19 o 
   5  10   4       41.86       42.05      7.49 o 
  -1  11   4        2.89       10.21      8.06 o 
   0  11   4        0.21        6.83      5.21 o 
 -13   0   5       28.97       30.89      9.53 o 
 -11   0   5        0.20        3.02      4.63 o 
  -9   0   5       45.72       52.47     15.95 o 
  -7   0   5       31.33       29.53      2.44 o 
  -5   0   5     1974.45     2059.96     39.62 o 
  -3   0   5     3392.77     3499.95     31.96 o 
  -1   0   5      689.35      705.35      4.70 o 
   1   0   5       52.82       49.17      1.61 o 
   3   0   5     3734.58     3860.52     64.47 o 
   5   0   5       39.14       41.72      4.02 o 
   7   0   5     1844.70     1807.75     22.34 o 
   9   0   5      255.78      252.69      7.55 o 
  11   0   5      151.26      167.75     10.03 o 
 -13   1   5        2.39        5.67      4.25 o 
 -12   1   5       17.63       32.32     11.39 o 
 -11   1   5      156.66      158.84      8.30 o 
 -10   1   5       74.45       71.43      7.21 o 
  -9   1   5      286.49      253.26     10.05 o 
  -8   1   5       21.31       24.07      3.00 o 
  -7   1   5        0.01        2.19      1.84 o 
  -6   1   5      465.21      488.23      7.11 o 
  -5   1   5      827.27      859.69     10.23 o 
  -4   1   5       20.10       20.08      1.74 o 
  -3   1   5     2891.37     3073.26     15.11 o 
  -2   1   5     2837.94     2870.80     33.65 o 
  -1   1   5       20.00       16.24      1.40 o 
   0   1   5     1449.44     1415.61      8.04 o 
   1   1   5      307.57      290.87      2.63 o 
   2   1   5        0.92        5.45      1.71 o 
   3   1   5        4.93        4.62      1.34 o 
   4   1   5       15.25       11.44      1.69 o 
   5   1   5       11.80       16.93      2.30 o 
   6   1   5      370.18      372.45      5.89 o 
   7   1   5      935.25      895.69     12.90 o 
   8   1   5        1.01        3.41      1.75 o 
   9   1   5       14.36       20.79      3.68 o 
  10   1   5        0.90        4.70      2.82 o 
  11   1   5       21.49       24.49      3.99 o 
  12   1   5       34.50       42.06      5.68 o 
 -13   2   5       67.20       64.60      6.45 o 
 -12   2   5        0.36        3.87      3.87 o 
 -11   2   5       83.08       82.66      7.60 o 
 -10   2   5      463.56      467.16     15.44 o 
  -9   2   5      201.43      185.45      8.71 o 
  -8   2   5       15.58       17.13      5.47 o 
  -7   2   5      119.99       96.71      5.14 o 
  -6   2   5      269.79      244.32      6.89 o 
  -5   2   5      170.19      152.17      2.02 o 
  -4   2   5      127.29      129.21      2.35 o 
  -3   2   5        0.01        3.19      2.55 o 
  -2   2   5     2598.51     2632.42      9.59 o 
  -1   2   5     3437.02     3572.96     27.68 o 
   0   2   5      289.60      293.91      3.91 o 
   1   2   5      736.94      768.79      5.59 o 
   2   2   5      858.69      922.58      7.69 o 
   3   2   5      208.59      230.40      2.63 o 
   4   2   5       54.23       45.52      1.77 o 
   5   2   5      460.58      481.55      7.13 o 
   6   2   5        3.33        5.25      1.82 o 
   7   2   5       17.05       18.85      2.57 o 
   8   2   5       10.12       10.19      2.42 o 
   9   2   5        0.03        1.80      1.89 o 
  10   2   5       98.93      100.51      4.46 o 
  11   2   5       13.06       22.36      5.57 o 
  12   2   5       27.36       32.30      5.28 o 
 -12   3   5       96.54       97.73      7.56 o 
 -11   3   5      125.51      111.51      7.21 o 
 -10   3   5        5.51        5.75      2.44 o 
  -9   3   5      136.51      140.19      5.74 o 
  -8   3   5       43.48       46.23      4.37 o 
  -7   3   5      203.17      221.64      6.76 o 
  -6   3   5      650.34      646.62     10.10 o 
  -5   3   5        3.18        3.06      0.87 o 
  -4   3   5       14.64       19.85      1.59 o 
  -3   3   5       10.64       10.53      1.40 o 
  -2   3   5     2468.22     2690.49     23.52 o 
  -1   3   5     2417.91     2520.90     22.70 o 
   0   3   5       12.88       17.58      1.34 o 
   1   3   5     1621.02     1737.87     22.26 o 
   2   3   5        5.06       30.63      3.43 o 
   3   3   5      402.96      454.52      7.80 o 
   4   3   5      112.32      102.15      2.87 o 
   5   3   5       83.85       82.94      2.23 o 
   6   3   5       25.62       27.04      2.53 o 
   7   3   5      468.26      442.06      8.52 o 
   8   3   5       35.02       33.03      3.33 o 
   9   3   5       37.78       30.14      4.30 o 
  10   3   5        0.23        4.71      3.51 o 
  11   3   5        3.38        6.50      4.54 o 
  12   3   5       55.16       48.13      6.16 o 
 -12   4   5        6.97       15.47      4.95 o 
 -11   4   5       11.87       15.54      3.74 o 
 -10   4   5        5.64        7.84      3.66 o 
  -9   4   5       72.79       70.28      4.82 o 
  -8   4   5       41.17       33.05      3.76 o 
  -7   4   5       26.23       26.54      3.88 o 
  -6   4   5       11.46       10.86      1.75 o 
  -5   4   5       55.20       47.67      1.92 o 
  -4   4   5       19.69       20.82      2.09 o 
  -3   4   5      266.92      285.62      4.35 o 
  -2   4   5       37.06       28.37      1.71 o 
  -1   4   5      200.61      197.91      4.12 o 
   0   4   5       85.25       75.38      2.87 o 
   1   4   5       50.69       50.02      1.54 o 
   2   4   5     1112.83     1107.95     20.76 o 
   3   4   5      719.15      764.78     11.55 o 
   4   4   5      210.05      190.13      5.20 o 
   5   4   5       92.03       83.09      2.57 o 
   6   4   5      113.56       98.21      3.47 o 
   7   4   5      167.50      165.76      6.47 o 
   8   4   5       93.56       81.26      6.08 o 
   9   4   5        8.29       12.82      3.79 o 
  10   4   5        8.57       11.41      4.10 o 
  11   4   5       27.30       37.72      6.02 o 
 -11   5   5       15.60       13.50      4.17 o 
 -10   5   5      539.64      581.45     11.73 o 
  -9   5   5       65.37       59.85      7.44 o 
  -8   5   5        5.06        6.53      2.56 o 
  -7   5   5       19.77       24.87      3.46 o 
  -6   5   5       87.80       73.19      2.87 o 
  -5   5   5       41.16       37.05      3.81 o 
  -4   5   5        0.14        3.88      1.83 o 
  -3   5   5       24.38       19.75      2.17 o 
  -2   5   5      863.16      872.81     12.34 o 
  -1   5   5       59.64       61.74      4.50 o 
   0   5   5       44.81       47.88      2.20 o 
   1   5   5       49.40       45.07      2.12 o 
   2   5   5      764.91      785.41      9.59 o 
   3   5   5      318.40      331.43      6.16 o 
   4   5   5        9.70       11.44      2.06 o 
   5   5   5       59.70       59.31      4.73 o 
   6   5   5      616.19      606.39     12.97 o 
   7   5   5      245.89      220.59      8.25 o 
   8   5   5       36.24       28.18      9.31 o 
   9   5   5       34.32       34.92      5.72 o 
  10   5   5        0.46        2.84      2.84 o 
  11   5   5       55.98       47.02      5.52 o 
 -11   6   5        0.50        5.61      4.01 o 
 -10   6   5       57.02       52.28      4.74 o 
  -9   6   5      345.15      353.33     10.79 o 
  -8   6   5       29.13       37.89      6.82 o 
  -7   6   5        0.16        4.08      2.68 o 
  -6   6   5       37.09       40.81      4.99 o 
  -5   6   5      442.94      427.92      7.40 o 
  -4   6   5      101.13      106.91      3.77 o 
  -3   6   5      932.70      941.59     12.84 o 
  -2   6   5       32.74       48.61      4.57 o 
  -1   6   5      280.61      254.28      5.94 o 
   0   6   5      228.87      249.93      6.46 o 
   1   6   5      197.20      194.23      4.70 o 
   2   6   5      371.68      365.02      6.53 o 
   3   6   5        1.49        1.74      1.38 o 
   4   6   5       29.80       26.67      3.83 o 
   5   6   5      501.67      484.85     10.34 o 
   6   6   5      169.65      146.95      6.88 o 
   7   6   5       30.30       37.23      6.81 o 
   8   6   5       13.95       12.01      4.92 o 
   9   6   5       80.13       79.01      9.15 o 
  10   6   5        0.11        4.63      2.71 o 
 -10   7   5       18.56       29.42      8.68 o 
  -9   7   5       38.49       41.61      8.77 o 
  -8   7   5       44.65       48.58      6.40 o 
  -7   7   5        0.66        2.03      1.83 o 
  -6   7   5       88.35       90.39      4.92 o 
  -5   7   5        2.72        3.75      2.12 o 
  -4   7   5        3.69        3.28      2.23 o 
  -3   7   5        9.35       11.74      2.96 o 
  -2   7   5        8.54        9.08      2.27 o 
  -1   7   5       57.68       64.43      4.57 o 
   0   7   5        0.07        1.92      1.87 o 
   1   7   5       55.92       49.59      5.15 o 
   2   7   5       21.92       22.31      2.64 o 
   3   7   5      711.22      706.75     22.17 o 
   4   7   5        0.26        7.12      3.53 o 
   5   7   5       28.24       32.27      3.60 o 
   6   7   5        0.19        1.76      1.79 o 
   7   7   5      123.97      128.25      9.33 o 
   8   7   5       45.76       43.58      7.96 o 
   9   7   5       36.08       40.43      6.94 o 
  -9   8   5      157.43      141.55     10.43 o 
  -8   8   5       79.36       76.96      7.94 o 
  -7   8   5        4.29       11.06      4.62 o 
  -6   8   5        0.05        1.93      2.65 o 
  -5   8   5        0.55        3.66      2.50 o 
  -4   8   5        3.52        6.58      2.78 o 
  -3   8   5       10.06       13.33      3.55 o 
  -2   8   5      303.06      277.75      6.63 o 
  -1   8   5        1.63        3.04      2.63 o 
   0   8   5      190.81      194.93      6.54 o 
   1   8   5       86.44       98.74     13.99 o 
   2   8   5       36.87       39.65      5.57 o 
   3   8   5       24.05       22.34      5.82 o 
   4   8   5       27.00       35.62      7.87 o 
   5   8   5       59.67       57.28      7.79 o 
   6   8   5       25.96       28.26      8.89 o 
   7   8   5       36.21       36.57      5.91 o 
   8   8   5       19.87       23.97      7.78 o 
  -7   9   5       38.80       38.27      6.57 o 
  -6   9   5        0.27        2.28      3.98 o 
  -5   9   5       13.36       16.51      3.92 o 
  -4   9   5       81.59       91.08      7.06 o 
  -3   9   5      177.95      177.34      8.95 o 
  -2   9   5       20.66       23.10      3.36 o 
  -1   9   5      313.57      315.82     11.60 o 
   0   9   5       16.28       19.26      4.11 o 
   1   9   5       18.20       24.58      5.54 o 
   2   9   5        1.59        6.24      3.31 o 
   3   9   5      449.67      446.93     12.39 o 
   4   9   5       19.79       18.34      5.69 o 
   5   9   5       13.84       21.77      6.72 o 
   6   9   5       14.55       26.05     10.56 o 
   7   9   5        1.28        4.39      5.42 o 
  -5  10   5        0.65        1.99      3.59 o 
  -4  10   5       27.91       33.12      5.94 o 
  -3  10   5       94.67      104.63     13.08 o 
  -2  10   5        5.07        7.31      3.54 o 
  -1  10   5      327.23      328.07     17.92 o 
   0  10   5        7.64        9.81      4.46 o 
   1  10   5       32.64       25.39      8.02 o 
   2  10   5       79.05       87.95      7.92 o 
   3  10   5        0.02        3.06      2.37 o 
   4  10   5       39.70       43.16      8.70 o 
 -12   0   6      239.54      249.55     12.56 o 
 -10   0   6      411.12      356.10     19.49 o 
  -8   0   6      280.00      326.98     18.73 o 
  -6   0   6       23.61       25.12      4.50 o 
  -4   0   6      678.25      690.20      6.70 o 
   0   0   6       19.09       18.47      1.36 o 
   2   0   6     4375.96     4803.54     32.90 o 
   4   0   6        0.56        4.18      2.45 o 
   6   0   6      424.65      452.09      9.18 o 
   8   0   6       10.31       10.38      3.10 o 
  10   0   6       22.45       10.10      3.54 o 
  12   0   6       19.61       28.47     11.37 o 
 -13   1   6        8.16       10.79      3.45 o 
 -12   1   6        0.32        7.60      4.09 o 
 -11   1   6        0.50        2.69      3.82 o 
 -10   1   6        6.33        5.80      4.03 o 
  -9   1   6        0.37        6.33      2.52 o 
  -8   1   6        0.00        0.10      1.75 o 
  -7   1   6      137.71      143.23      6.52 o 
  -6   1   6       28.60       25.47      1.25 o 
  -5   1   6        3.64        4.27      1.22 o 
  -4   1   6      477.45      480.73      7.71 o 
  -3   1   6      177.09      187.57      3.17 o 
  -2   1   6     2123.76     2075.80     18.97 o 
  -1   1   6       36.17       35.39      1.84 o 
   0   1   6      462.66      449.03      4.03 o 
   1   1   6       30.65       24.33      1.31 o 
   2   1   6     5892.32     6606.55     28.17 o 
   3   1   6     1136.94     1282.58     16.02 o 
   4   1   6      794.39      796.66      6.80 o 
   5   1   6        4.03        4.78      1.90 o 
   6   1   6     1806.57     1776.87     17.18 o 
   7   1   6      636.22      632.73      9.60 o 
   8   1   6       45.81       43.07      3.04 o 
   9   1   6      100.53       98.20      4.64 o 
  10   1   6       32.14       32.97      4.03 o 
  11   1   6        0.81        4.53      3.87 o 
  12   1   6       19.62       18.60      5.44 o 
 -12   2   6       76.37       86.98      7.82 o 
 -11   2   6        0.22        2.97      3.73 o 
 -10   2   6        0.21        4.52      3.70 o 
  -9   2   6       69.98       72.95      4.60 o 
  -8   2   6       26.22       23.76      3.33 o 
  -7   2   6       18.61       18.22      3.53 o 
  -6   2   6     1848.44     1910.18     17.70 o 
  -5   2   6       39.81       46.63      1.59 o 
  -4   2   6      592.09      632.82      5.42 o 
  -3   2   6       52.76       58.29      2.54 o 
  -2   2   6      639.77      683.08      5.35 o 
  -1   2   6     1379.28     1450.90      6.73 o 
   0   2   6      112.33      112.32      1.55 o 
   1   2   6        1.57        2.16      0.87 o 
   2   2   6        8.07        4.62      1.77 o 
   3   2   6      940.10      998.30      8.63 o 
   4   2   6      300.24      314.65      3.62 o 
   5   2   6      139.19      137.97      3.30 o 
   6   2   6     1780.52     1733.17     18.61 o 
   7   2   6     1100.82     1085.25      8.57 o 
   8   2   6      232.42      216.26      5.14 o 
   9   2   6       48.56       50.92      4.03 o 
  10   2   6        0.16        2.49      2.27 o 
  11   2   6        5.50        4.15      4.04 o 
  12   2   6       15.70       22.65      5.69 o 
 -12   3   6       80.31       92.53      7.89 o 
 -11   3   6       22.37       25.82      5.37 o 
 -10   3   6      265.88      249.51      9.73 o 
  -9   3   6       64.39       71.31      6.87 o 
  -8   3   6       85.73       76.11      4.36 o 
  -7   3   6       34.37       39.10      4.19 o 
  -6   3   6        3.48        1.96      2.10 o 
  -5   3   6      143.69      149.67      2.81 o 
  -4   3   6      627.26      604.49      7.80 o 
  -3   3   6       24.47       23.91      1.88 o 
  -2   3   6     4091.54     4608.02     20.41 o 
  -1   3   6      467.33      502.02      5.45 o 
   0   3   6     1462.94     1530.61     17.71 o 
   1   3   6       95.99       94.01      3.95 o 
   2   3   6      227.74      201.35     14.39 o 
   3   3   6      993.40      998.07     11.06 o 
   4   3   6        8.16        5.31      0.90 o 
   5   3   6       16.35       13.06      1.50 o 
   6   3   6        0.09        2.52      1.39 o 
   7   3   6        4.02        5.56      1.76 o 
   8   3   6        4.15        7.74      3.78 o 
   9   3   6      250.70      246.41      8.86 o 
  10   3   6       60.45       73.35      6.66 o 
  11   3   6      147.01      154.85      8.47 o 
 -12   4   6       16.69       15.32      4.80 o 
 -11   4   6        9.81        4.86      3.94 o 
 -10   4   6        5.98        9.12      2.79 o 
  -9   4   6       60.51       60.17      5.02 o 
  -8   4   6        2.69        6.78      2.88 o 
  -7   4   6        0.39        2.56      1.86 o 
  -6   4   6      812.75      773.79     17.27 o 
  -5   4   6      607.01      587.71      9.19 o 
  -4   4   6        6.47       11.10      1.87 o 
  -3   4   6       37.60       49.86      2.89 o 
  -2   4   6     1034.71     1007.92     14.25 o 
  -1   4   6      399.63      418.09      4.89 o 
   0   4   6      519.63      544.89     11.11 o 
   1   4   6       97.65       95.92      4.56 o 
   2   4   6      528.89      525.16      7.89 o 
   3   4   6      319.07      351.94     10.74 o 
   4   4   6      265.43      282.69      6.77 o 
   5   4   6       43.50       29.01      4.06 o 
   6   4   6      127.58      126.13      5.30 o 
   7   4   6       90.02       75.61      4.17 o 
   8   4   6       96.25       93.34      5.94 o 
   9   4   6       17.64       14.97      4.61 o 
  10   4   6      145.54      153.08      7.26 o 
  11   4   6        0.19        3.42      3.76 o 
 -11   5   6        2.41       11.64      4.23 o 
 -10   5   6       19.54       24.22      7.18 o 
  -9   5   6       37.59       34.94      4.71 o 
  -8   5   6       75.77       74.27      4.65 o 
  -7   5   6       17.28       16.93      3.32 o 
  -6   5   6     1107.65     1068.86     15.29 o 
  -5   5   6     1187.09     1147.67     11.25 o 
  -4   5   6        1.50        3.13      1.70 o 
  -3   5   6        6.34        4.32      2.67 o 
  -2   5   6      591.47      581.17     15.07 o 
  -1   5   6      291.27      306.37      7.45 o 
   0   5   6       20.72       23.38      1.85 o 
   1   5   6        2.80        2.37      1.03 o 
   2   5   6       46.29       40.83      5.12 o 
   3   5   6      423.31      433.95      9.07 o 
   4   5   6        4.68        4.41      2.58 o 
   5   5   6       38.25       45.20      4.97 o 
   6   5   6      127.08      121.05      8.67 o 
   7   5   6       39.29       29.25      3.48 o 
   8   5   6       11.75       10.34      3.89 o 
   9   5   6        2.69        4.41      3.09 o 
  10   5   6        0.35        2.82      3.38 o 
 -11   6   6       48.74       55.94     12.95 o 
 -10   6   6        8.38       12.61      4.16 o 
  -9   6   6       45.04       42.33      3.61 o 
  -8   6   6       17.95       15.78      2.89 o 
  -7   6   6       20.63       21.54      3.35 o 
  -6   6   6      214.10      208.71      8.64 o 
  -5   6   6        0.58        3.57      1.44 o 
  -4   6   6       47.36       45.05      3.80 o 
  -3   6   6      120.65      116.11      6.42 o 
  -2   6   6       10.52       15.00      2.95 o 
  -1   6   6       12.37       12.40      2.81 o 
   0   6   6        4.03        8.21      2.25 o 
   1   6   6       75.43       87.66      3.78 o 
   2   6   6      183.80      173.48      4.86 o 
   3   6   6       19.76       19.82      4.75 o 
   4   6   6       40.03       45.00      4.61 o 
   5   6   6      243.72      231.73      7.57 o 
   6   6   6      161.54      153.49     12.04 o 
   7   6   6       24.84       19.69      4.69 o 
   8   6   6       12.27        6.83      4.00 o 
   9   6   6        1.60        5.73      2.68 o 
  10   6   6       26.70       29.57      4.88 o 
 -10   7   6      287.42      299.89     14.69 o 
  -9   7   6       67.50       70.57      6.13 o 
  -8   7   6       13.17       18.85      5.92 o 
  -7   7   6        3.11       12.75      4.00 o 
  -6   7   6       23.66       17.96      4.74 o 
  -5   7   6        1.05        3.61      1.96 o 
  -4   7   6      183.74      184.02      5.81 o 
  -3   7   6       16.48       20.05      3.32 o 
  -2   7   6       50.39       41.99      4.11 o 
  -1   7   6       52.84       57.29      4.29 o 
   0   7   6       94.23       95.64      5.17 o 
   1   7   6        0.33        5.67      4.22 o 
   2   7   6      623.18      609.52     13.38 o 
   3   7   6      807.99      804.80     16.62 o 
   4   7   6      142.18      123.39      6.00 o 
   5   7   6       54.36       57.80      4.35 o 
   6   7   6        0.38        4.57      3.35 o 
   7   7   6       35.65       30.37      5.86 o 
   8   7   6       12.05       11.26      4.54 o 
   9   7   6       27.54       31.37      6.25 o 
  -9   8   6       23.43       19.91      5.54 o 
  -8   8   6       21.15       22.86      4.81 o 
  -7   8   6       59.61       47.23      5.40 o 
  -6   8   6        5.34        5.49      3.53 o 
  -5   8   6        6.52        7.51      3.23 o 
  -4   8   6        5.12        3.07      2.00 o 
  -3   8   6        4.91        5.66      2.33 o 
  -2   8   6       21.19       24.99      3.68 o 
  -1   8   6        9.80        7.60      2.50 o 
   0   8   6       13.39       10.58      4.31 o 
   1   8   6      100.63      106.09     11.15 o 
   2   8   6       46.21       49.65      6.54 o 
   3   8   6      256.86      252.03     12.56 o 
   4   8   6       82.14       77.80      8.10 o 
   5   8   6        0.12        2.99      3.11 o 
   6   8   6        7.49        4.70      3.61 o 
   7   8   6        5.31        7.70      6.19 o 
   8   8   6        0.05        3.00      3.43 o 
  -7   9   6       16.40       16.66      5.90 o 
  -6   9   6      567.00      583.76     29.21 o 
  -5   9   6        0.22        2.89      3.12 o 
  -4   9   6       27.68       25.66      4.09 o 
  -3   9   6      170.61      168.42      5.99 o 
  -2   9   6        6.05        4.36      2.22 o 
  -1   9   6       77.55       70.17      7.29 o 
   0   9   6       69.25       68.38      7.51 o 
   1   9   6        0.51        4.17      3.32 o 
   2   9   6      191.38      190.41      9.00 o 
   3   9   6       44.35       48.36      7.32 o 
   4   9   6        3.23        7.76      3.50 o 
   5   9   6       24.48       30.93      9.66 o 
   6   9   6       45.14       46.29      8.14 o 
  -5  10   6        0.91        2.16      2.94 o 
  -4  10   6        0.33        7.74      4.09 o 
  -3  10   6       26.37       19.83      6.60 o 
  -2  10   6        4.66        8.07      4.22 o 
  -1  10   6       38.25       30.31      6.46 o 
   0  10   6      163.44      175.40      9.88 o 
   1  10   6        0.75        9.51      3.92 o 
   2  10   6       13.62       13.25      5.06 o 
   3  10   6      126.02      130.40     10.48 o 
   4  10   6       66.23       58.67      8.36 o 
 -13   0   7        1.06       15.06      7.78 o 
 -11   0   7       36.22       18.27      6.61 o 
  -9   0   7       45.09       51.79     13.29 o 
  -7   0   7       31.08       32.28      3.19 o 
  -5   0   7       58.21       62.25      6.79 o 
  -3   0   7      256.79      239.70      6.03 o 
  -1   0   7     1249.34     1306.78      8.47 o 
   1   0   7       56.10       43.73      1.91 o 
   3   0   7     2976.54     3215.65     36.37 o 
   5   0   7      329.87      302.85      8.73 o 
   7   0   7     1343.06     1309.30     13.96 o 
   9   0   7       49.60       50.91      5.18 o 
  11   0   7       49.21       53.96     12.25 o 
 -13   1   7       50.06       45.47      5.92 o 
 -12   1   7        8.32       15.36      5.85 o 
 -11   1   7       27.18       18.63      4.75 o 
 -10   1   7       12.60       22.41      5.93 o 
  -9   1   7        2.97       11.84      6.73 o 
  -8   1   7       10.51       13.01      3.77 o 
  -7   1   7        1.57        0.77      1.13 o 
  -6   1   7      143.32      131.53      2.61 o 
  -5   1   7       54.22       54.76      2.93 o 
  -4   1   7        0.00        1.25      1.21 o 
  -3   1   7      121.01      140.92      2.97 o 
  -2   1   7      352.38      393.21      7.92 o 
  -1   1   7     3231.96     3293.78     18.88 o 
   0   1   7       47.21       42.24      2.05 o 
   1   1   7      119.22      106.27      2.16 o 
   2   1   7      125.24      142.61      2.96 o 
   3   1   7      160.61      140.99      3.11 o 
   4   1   7      459.33      470.59      6.00 o 
   5   1   7        0.60        1.40      1.79 o 
   6   1   7       40.05       33.89      3.07 o 
   7   1   7      468.42      475.55      7.19 o 
   8   1   7       27.94       29.51      3.06 o 
   9   1   7        3.59        5.58      2.05 o 
  10   1   7       14.31       12.66      3.09 o 
  11   1   7      240.25      263.30      9.11 o 
  12   1   7       22.94       17.41      4.70 o 
 -12   2   7       58.25       51.82      6.58 o 
 -11   2   7       27.77       23.02      5.07 o 
 -10   2   7      143.85      154.39      8.72 o 
  -9   2   7       41.83       40.56      4.03 o 
  -8   2   7       11.33        9.27      3.17 o 
  -7   2   7      338.49      312.42      7.68 o 
  -6   2   7       56.13       42.88      1.48 o 
  -5   2   7      791.95      785.87      9.02 o 
  -4   2   7      379.56      344.53      5.67 o 
  -3   2   7        1.44        6.28      2.35 o 
  -2   2   7       74.86       81.69      6.11 o 
  -1   2   7     3313.35     3484.72     32.50 o 
   0   2   7      978.47      968.10     13.76 o 
   1   2   7        0.02        2.79      0.84 o 
   2   2   7      102.37      128.72      2.61 o 
   3   2   7      570.83      599.10      5.97 o 
   4   2   7        0.25        1.72      0.79 o 
   5   2   7        9.69       15.43      2.14 o 
   6   2   7       66.73       52.68      3.48 o 
   7   2   7       74.77       70.76      3.82 o 
   8   2   7      227.67      227.32      5.46 o 
   9   2   7        5.64        7.29      2.66 o 
  10   2   7       60.51       62.22      4.77 o 
  11   2   7      101.48      107.53      7.12 o 
 -12   3   7       17.80       17.39      4.69 o 
 -11   3   7       36.61       47.57      5.77 o 
 -10   3   7       15.54       19.33      4.20 o 
  -9   3   7       24.62       25.74      3.62 o 
  -8   3   7      124.85      125.20      6.22 o 
  -7   3   7      164.09      163.80      5.95 o 
  -6   3   7      966.23      912.51     10.75 o 
  -5   3   7       40.93       35.05      2.20 o 
  -4   3   7      922.18      879.50     14.22 o 
  -3   3   7      879.29      909.73      8.51 o 
  -2   3   7     1987.32     2123.92     13.62 o 
  -1   3   7      213.21      189.32      3.35 o 
   0   3   7       86.37       85.10      2.77 o 
   1   3   7       93.02      114.12      2.97 o 
   2   3   7       11.85        9.88      2.31 o 
   3   3   7       64.88       70.98      3.66 o 
   4   3   7      131.16      143.26      5.24 o 
   5   3   7      104.61       89.47      4.52 o 
   6   3   7      169.80      171.35      3.86 o 
   7   3   7      280.64      248.40      6.52 o 
   8   3   7        0.67        4.34      2.31 o 
   9   3   7        8.15        7.38      3.19 o 
  10   3   7        0.01        9.14      3.88 o 
  11   3   7        1.48        4.02      3.34 o 
 -12   4   7       18.60       24.69      5.07 o 
 -11   4   7      185.70      198.90      9.25 o 
 -10   4   7      136.77      148.41      5.61 o 
  -9   4   7      102.03      108.59      5.30 o 
  -8   4   7        8.58       11.65      3.25 o 
  -7   4   7      175.21      156.75      6.34 o 
  -6   4   7      253.31      243.36      4.98 o 
  -5   4   7      822.42      797.64     14.96 o 
  -4   4   7       23.84       25.50      2.41 o 
  -3   4   7      161.84      173.35      4.61 o 
  -2   4   7      127.69      121.23      4.88 o 
  -1   4   7      339.80      364.16      6.13 o 
   0   4   7       74.53       85.60      2.02 o 
   1   4   7      157.75      142.43      3.95 o 
   2   4   7      114.55       99.79      4.73 o 
   3   4   7       90.30       98.69      5.89 o 
   4   4   7       45.71       55.07      5.69 o 
   5   4   7        9.63       11.46      3.50 o 
   6   4   7       41.02       32.38      3.45 o 
   7   4   7      362.36      333.87      8.17 o 
   8   4   7        0.46        4.73      2.73 o 
   9   4   7       26.47       30.03      4.65 o 
  10   4   7      237.42      245.00      8.26 o 
  11   4   7       10.31       14.88      5.08 o 
 -11   5   7       66.84       77.60      5.93 o 
 -10   5   7      269.49      290.79      8.66 o 
  -9   5   7       11.41       13.57      2.69 o 
  -8   5   7       24.09       29.29      6.92 o 
  -7   5   7       26.88       23.81      2.84 o 
  -6   5   7        1.28        4.34      2.53 o 
  -5   5   7      199.97      187.95      4.48 o 
  -4   5   7      812.53      792.25     12.67 o 
  -3   5   7      469.16      461.33      9.30 o 
  -2   5   7       84.59       82.83      4.20 o 
  -1   5   7        2.10        3.41      1.74 o 
   0   5   7       64.41       60.18      1.68 o 
   1   5   7       59.35       57.71      2.63 o 
   2   5   7      803.50      859.29     14.24 o 
   3   5   7       62.64       60.33      5.81 o 
   4   5   7      125.57      122.79      5.85 o 
   5   5   7       53.88       49.12      4.40 o 
   6   5   7      351.65      326.13      8.19 o 
   7   5   7        0.56        6.25      2.70 o 
   8   5   7       40.24       45.83      4.73 o 
   9   5   7       15.84       15.43      4.92 o 
  10   5   7       13.15       12.46      3.87 o 
 -10   6   7      136.15      127.95     12.83 o 
  -9   6   7       38.90       44.24      7.17 o 
  -8   6   7        7.77        9.20      2.60 o 
  -7   6   7       32.67       34.61      3.76 o 
  -6   6   7       38.24       35.27      5.40 o 
  -5   6   7        1.31        3.48      2.06 o 
  -4   6   7        5.79       11.05      3.08 o 
  -3   6   7       88.21       92.04      5.30 o 
  -2   6   7      157.92      151.81      5.49 o 
  -1   6   7       62.20       58.37      4.25 o 
   0   6   7      309.16      319.55      7.80 o 
   1   6   7        1.51        3.69      1.40 o 
   2   6   7      299.06      296.38      8.65 o 
   3   6   7     1091.22     1110.83     17.51 o 
   4   6   7        0.06        3.77      3.10 o 
   5   6   7        0.02        4.68      3.30 o 
   6   6   7      346.14      389.62     20.17 o 
   7   6   7       26.10       20.12      6.59 o 
   8   6   7        0.07       11.38      4.00 o 
   9   6   7       69.28       62.31      5.06 o 
  10   6   7       10.63       17.28      4.17 o 
 -10   7   7       27.43       25.53      5.27 o 
  -9   7   7        6.28        6.74      4.03 o 
  -8   7   7        1.97        6.00      3.40 o 
  -7   7   7      221.72      224.55     12.72 o 
  -6   7   7       24.78       25.11      4.90 o 
  -5   7   7       67.64       59.54      4.09 o 
  -4   7   7       24.15       25.93      4.30 o 
  -3   7   7      109.12      117.45      5.18 o 
  -2   7   7      213.94      193.21      6.74 o 
  -1   7   7        0.12        4.10      1.77 o 
   0   7   7        4.05        1.12      1.84 o 
   1   7   7      157.97      150.68     13.18 o 
   2   7   7        1.47        6.43      3.86 o 
   3   7   7       60.66       62.95      5.84 o 
   4   7   7       10.68       11.78      3.41 o 
   5   7   7      176.59      171.20     11.08 o 
   6   7   7       64.23       60.71      4.96 o 
   7   7   7       26.59       28.98      6.35 o 
   8   7   7        6.35        4.93      4.20 o 
   9   7   7       19.50       16.34      3.60 o 
  -8   8   7        0.59        7.15      3.82 o 
  -7   8   7       18.46       19.36      4.45 o 
  -6   8   7       36.24       27.96      4.71 o 
  -5   8   7        2.65        9.22      4.38 o 
  -4   8   7        5.91        5.90      2.60 o 
  -3   8   7        0.35        4.74      2.46 o 
  -2   8   7      210.10      191.56      8.91 o 
  -1   8   7      113.61      107.08      5.95 o 
   0   8   7      133.13      143.71      8.95 o 
   1   8   7      119.05      134.79      8.24 o 
   2   8   7       96.93       81.24      7.69 o 
   3   8   7        6.85        9.24      3.36 o 
   4   8   7       23.02       23.56      4.20 o 
   5   8   7        3.37        4.20      4.99 o 
   6   8   7       22.42       23.61      8.39 o 
   7   8   7        0.77       10.78      6.21 o 
  -7   9   7        5.13        3.76      3.84 o 
  -6   9   7        1.14        9.45      3.79 o 
  -5   9   7       65.43       74.72      9.03 o 
  -4   9   7        1.76        2.94      2.07 o 
  -3   9   7       60.44       50.17      4.28 o 
  -2   9   7      150.10      156.24      8.15 o 
  -1   9   7        1.21        1.87      2.72 o 
   0   9   7       51.84       51.33      6.72 o 
   1   9   7       21.45       19.28      7.13 o 
   2   9   7        4.89        5.66      4.44 o 
   3   9   7       27.65       27.16      5.76 o 
   4   9   7       94.39       87.63     18.17 o 
   5   9   7       22.30       22.63      7.23 o 
   6   9   7       92.61      101.16     10.32 o 
  -5  10   7       95.64       73.72      7.88 o 
  -4  10   7        1.66        5.23      3.39 o 
  -3  10   7      282.39      288.44     13.99 o 
  -2  10   7       33.67       21.56      4.37 o 
  -1  10   7       83.38       74.20      9.70 o 
   0  10   7        0.05        3.66      2.34 o 
   1  10   7        0.21        4.94      3.53 o 
   2  10   7        5.43        8.10      6.74 o 
   3  10   7       18.40       13.99      5.18 o 
   4  10   7       20.96       43.73     18.66 o 
 -12   0   8        2.09        9.04      6.85 o 
 -10   0   8       28.80        6.39      7.32 o 
  -8   0   8        7.75       11.46     10.49 o 
  -6   0   8       31.25       34.02      3.70 o 
  -4   0   8     1834.27     1768.53     25.48 o 
  -2   0   8      838.61      836.30     11.60 o 
   0   0   8       72.92       75.48      2.64 o 
   2   0   8     5113.59     5812.63     32.91 o 
   4   0   8       12.13       18.62      3.44 o 
   6   0   8       15.24        7.91      2.51 o 
   8   0   8       65.94       60.39      4.76 o 
  10   0   8       27.83       26.96      5.27 o 
 -12   1   8       11.84       14.29      4.63 o 
 -11   1   8       16.01       10.93      4.25 o 
 -10   1   8        1.40        6.18      4.21 o 
  -9   1   8       24.68       19.95     12.50 o 
  -8   1   8      181.14      180.24      8.38 o 
  -7   1   8     1014.57      979.07     11.37 o 
  -6   1   8      417.91      361.79      6.19 o 
  -5   1   8       33.48       37.88      2.77 o 
  -4   1   8      129.26      128.70      4.65 o 
  -3   1   8      299.66      285.92      4.85 o 
  -2   1   8      834.81      806.48     10.51 o 
  -1   1   8      632.34      631.96     17.64 o 
   0   1   8       65.29       65.81      2.00 o 
   1   1   8      269.68      297.06      4.06 o 
   2   1   8        0.02        6.51      1.74 o 
   3   1   8       82.99       93.53      2.71 o 
   4   1   8       35.48       22.00      2.42 o 
   5   1   8      472.81      474.05      9.69 o 
   6   1   8      833.38      811.32     10.27 o 
   7   1   8       36.64       37.94      2.92 o 
   8   1   8      184.87      172.21      4.58 o 
   9   1   8        8.10        7.56      2.03 o 
  10   1   8      113.92      114.29      8.91 o 
  11   1   8        5.80        4.08      3.52 o 
 -12   2   8       12.60       11.58      4.52 o 
 -11   2   8       16.59       11.59      3.86 o 
 -10   2   8        6.81        8.10      4.03 o 
  -9   2   8        2.24        5.34      2.84 o 
  -8   2   8       50.79       47.29      4.69 o 
  -7   2   8      101.39       91.60      5.32 o 
  -6   2   8      890.73      889.86     10.31 o 
  -5   2   8        0.06        3.15      1.92 o 
  -4   2   8     1359.98     1392.19     13.71 o 
  -3   2   8     1310.68     1360.74     10.10 o 
  -2   2   8      569.42      611.01     12.69 o 
  -1   2   8      509.32      487.82      5.18 o 
   0   2   8     1223.65     1248.83     11.94 o 
   1   2   8      242.60      265.63      2.94 o 
   2   2   8      153.65      155.52      2.46 o 
   3   2   8       31.43       31.26      1.82 o 
   4   2   8      329.49      302.60      7.60 o 
   5   2   8      165.98      149.07      3.19 o 
   6   2   8     1072.12     1049.63     10.83 o 
   7   2   8       12.00        9.81      2.22 o 
   8   2   8        5.81        5.65      1.99 o 
   9   2   8       29.79       31.18      4.02 o 
  10   2   8       55.62       59.25      5.14 o 
  11   2   8       66.69       67.36      8.47 o 
 -12   3   8       80.43       76.33      6.71 o 
 -11   3   8      193.73      204.56      9.32 o 
 -10   3   8       28.72       35.90      4.78 o 
  -9   3   8       32.66       34.81      3.51 o 
  -8   3   8        2.41        3.42      2.46 o 
  -7   3   8        4.28        8.67      3.46 o 
  -6   3   8     1965.97     1922.99     17.22 o 
  -5   3   8       76.69       70.77      3.32 o 
  -4   3   8      539.39      546.36     11.13 o 
  -3   3   8      487.89      445.69      5.66 o 
  -2   3   8        3.25        3.59      2.23 o 
  -1   3   8      114.64      123.80      3.04 o 
   0   3   8      125.34      126.22      2.70 o 
   1   3   8        6.79        3.34      0.50 o 
   2   3   8      140.65      131.93      3.90 o 
   3   3   8       35.97       37.16      3.49 o 
   4   3   8       27.24       29.48      3.31 o 
   5   3   8      137.47      107.62      7.67 o 
   6   3   8       12.47       15.85      1.90 o 
   7   3   8       61.63       59.04      4.18 o 
   8   3   8       30.13       26.94      3.08 o 
   9   3   8        2.32        4.58      3.22 o 
  10   3   8       79.53       78.01      7.27 o 
  11   3   8      174.93      181.57      8.25 o 
 -12   4   8       36.72       39.87      5.86 o 
 -11   4   8       25.25       20.43     10.95 o 
 -10   4   8       54.76       55.62      8.62 o 
  -9   4   8       31.68       40.31      5.13 o 
  -8   4   8       44.96       51.07      4.65 o 
  -7   4   8      604.65      583.35     12.82 o 
  -6   4   8      336.63      302.67      5.66 o 
  -5   4   8      337.10      301.94      5.67 o 
  -4   4   8      730.77      704.24     18.42 o 
  -3   4   8      799.20      791.21     11.12 o 
  -2   4   8     1611.32     1650.09     24.59 o 
  -1   4   8        0.33        3.35      2.07 o 
   0   4   8      149.68      161.58      2.81 o 
   1   4   8       47.64       47.37      2.84 o 
   2   4   8       33.98       30.91      3.13 o 
   3   4   8       35.62       35.41      3.50 o 
   4   4   8      396.04      385.17      7.21 o 
   5   4   8       56.09       54.81      4.19 o 
   6   4   8       34.46       42.31      3.66 o 
   7   4   8       46.20       57.76      5.23 o 
   8   4   8        8.39       12.00      3.35 o 
   9   4   8       17.86       19.07      3.98 o 
  10   4   8      210.27      230.86      8.18 o 
  11   4   8      149.22      144.63      8.60 o 
 -11   5   8       13.03       12.37     10.37 o 
 -10   5   8        1.92        6.44      2.98 o 
  -9   5   8       58.35       61.10      4.73 o 
  -8   5   8       36.01       35.42      3.98 o 
  -7   5   8        0.23        5.72      2.76 o 
  -6   5   8      104.81       98.83      4.73 o 
  -5   5   8       22.97       20.67      3.21 o 
  -4   5   8      163.61      147.95      6.86 o 
  -3   5   8      172.80      181.41      6.08 o 
  -2   5   8      412.34      452.95      8.74 o 
  -1   5   8       31.68       32.74      3.25 o 
   0   5   8       49.97       60.03      3.02 o 
   1   5   8      509.22      493.58     12.95 o 
   2   5   8       48.17       47.63      6.49 o 
   3   5   8        0.09        5.23      3.41 o 
   4   5   8      229.64      212.02      6.64 o 
   5   5   8      526.03      523.30      9.13 o 
   6   5   8        0.09        3.47      2.40 o 
   7   5   8        0.82        4.74      2.23 o 
   8   5   8       48.67       49.17      5.86 o 
   9   5   8       63.33       60.69      5.01 o 
  10   5   8       55.12       64.18      5.59 o 
 -10   6   8       66.48       64.54      9.11 o 
  -9   6   8        5.21       15.34      4.88 o 
  -8   6   8       21.80       24.07      5.24 o 
  -7   6   8       86.76       88.99      7.49 o 
  -6   6   8        4.09        4.05      3.62 o 
  -5   6   8      314.81      295.38      7.74 o 
  -4   6   8       99.86       99.77      4.77 o 
  -3   6   8      131.03      124.09      5.49 o 
  -2   6   8      170.68      161.11      5.88 o 
  -1   6   8       19.59       24.37      3.12 o 
   0   6   8        8.42       10.49      2.60 o 
   1   6   8      101.21      102.35      9.55 o 
   2   6   8       95.45      114.92      6.95 o 
   3   6   8       23.11       21.80      4.55 o 
   4   6   8      165.66      170.18      6.40 o 
   5   6   8      110.41      100.21      8.19 o 
   6   6   8       49.29       67.55      9.52 o 
   7   6   8       17.68        8.45      3.27 o 
   8   6   8        6.19        9.26      3.57 o 
   9   6   8        8.03        8.14      3.43 o 
  -9   7   8        0.33        2.87      2.90 o 
  -8   7   8       31.08       37.82      5.22 o 
  -7   7   8        3.06        4.66      3.20 o 
  -6   7   8       72.37       74.48      6.52 o 
  -5   7   8      100.90      106.85      5.22 o 
  -4   7   8      150.27      146.79      7.40 o 
  -3   7   8       12.79       14.47      3.78 o 
  -2   7   8        0.18        6.30      3.19 o 
  -1   7   8      300.86      300.69      8.04 o 
   0   7   8       20.17       16.40      4.23 o 
   1   7   8       22.68       28.28      5.30 o 
   2   7   8      297.50      312.52     10.52 o 
   3   7   8      299.86      311.89      9.28 o 
   4   7   8       32.97       41.01      5.24 o 
   5   7   8       76.41       74.81      5.34 o 
   6   7   8        0.08        2.11      2.82 o 
   7   7   8       36.66       37.84      6.44 o 
   8   7   8      155.50      166.92     17.18 o 
  -8   8   8        0.45        4.07      3.13 o 
  -7   8   8       73.45       76.47      7.54 o 
  -6   8   8      117.97      122.98     10.35 o 
  -5   8   8       41.80       43.93      5.09 o 
  -4   8   8       20.28       19.38      2.97 o 
  -3   8   8       16.47       16.68      2.94 o 
  -2   8   8        4.81        5.08      1.98 o 
  -1   8   8        1.13        1.68      2.48 o 
   0   8   8       15.07       12.28      4.07 o 
   1   8   8        3.28        1.35      3.84 o 
   2   8   8      264.42      270.00     10.48 o 
   3   8   8       22.81       28.19      4.65 o 
   4   8   8        3.03        9.20      4.03 o 
   5   8   8       47.25       54.40     11.98 o 
   6   8   8        9.31       11.19      4.44 o 
   7   8   8        9.98       16.02      5.26 o 
  -7   9   8        0.02        4.12      3.05 o 
  -6   9   8       12.89        9.46      6.00 o 
  -5   9   8        8.21       10.11      6.23 o 
  -4   9   8      112.07      122.36      6.81 o 
  -3   9   8        1.92        3.08      2.44 o 
  -2   9   8      138.44      153.34     13.63 o 
  -1   9   8      188.55      200.85      9.66 o 
   0   9   8       47.88       64.74     11.41 o 
   1   9   8       31.38       28.00      7.04 o 
   2   9   8       57.17       56.35      7.23 o 
   3   9   8        1.81        5.25      4.56 o 
   4   9   8        1.97        2.68      2.51 o 
   5   9   8        2.70       11.75      6.08 o 
   6   9   8       86.12       78.68     13.51 o 
  -4  10   8        0.01        2.61      3.36 o 
  -3  10   8      111.24      115.22     14.71 o 
  -2  10   8      230.86      254.60     18.49 o 
  -1  10   8       14.53        8.05      5.27 o 
   0  10   8        9.32        7.65      3.79 o 
   1  10   8        4.42        6.80      3.83 o 
   2  10   8      142.02      131.48      9.89 o 
   3  10   8       27.18       28.55      6.33 o 
 -11   0   9       20.89       18.39     10.56 o 
  -9   0   9      325.01      345.40     18.83 o 
  -7   0   9     1303.73     1370.04     46.14 o 
  -5   0   9      239.74      230.82      7.76 o 
  -3   0   9     2735.51     2887.99     23.70 o 
  -1   0   9      223.07      215.72      8.15 o 
   1   0   9     2373.60     2524.80     32.08 o 
   3   0   9      125.73      151.57      4.75 o 
   5   0   9        5.68        4.97      3.56 o 
   7   0   9      933.35      902.99     14.75 o 
   9   0   9      146.79      157.88      8.89 o 
  11   0   9       24.52       26.10     11.00 o 
 -12   1   9       21.65       32.67      6.76 o 
 -11   1   9        0.21        2.96      3.55 o 
 -10   1   9        0.11        7.48      4.32 o 
  -9   1   9       46.07       66.40      9.94 o 
  -8   1   9        3.54        2.68      3.32 o 
  -7   1   9        1.49        2.32      1.37 o 
  -6   1   9       10.24       10.50      2.41 o 
  -5   1   9      359.53      352.66      6.72 o 
  -4   1   9       78.47       75.44      3.69 o 
  -3   1   9      615.47      629.30      7.71 o 
  -2   1   9      897.08      950.24     10.25 o 
  -1   1   9       27.36       28.19      3.84 o 
   0   1   9        0.14        2.07      1.46 o 
   1   1   9      134.30      148.27      2.82 o 
   2   1   9      153.58      174.72      3.68 o 
   3   1   9       85.71       83.81      2.88 o 
   4   1   9        3.87        5.25      1.64 o 
   5   1   9       21.15       20.13      2.35 o 
   6   1   9      131.30      113.73      4.18 o 
   7   1   9        9.20       15.00      2.58 o 
   8   1   9        8.27        9.29      2.23 o 
   9   1   9        0.18        3.08      1.97 o 
  10   1   9       52.04       66.95      6.10 o 
  11   1   9       42.82       41.38      5.89 o 
 -12   2   9       18.26       20.82      5.78 o 
 -11   2   9      276.94      267.11     10.07 o 
 -10   2   9        2.29        3.92      3.35 o 
  -9   2   9        0.34        3.82      1.75 o 
  -8   2   9        0.17        1.56      2.09 o 
  -7   2   9      312.27      313.62      7.86 o 
  -6   2   9      110.02      108.45      5.19 o 
  -5   2   9        6.78       10.72      2.69 o 
  -4   2   9        0.05        2.54      2.72 o 
  -3   2   9      165.84      128.56      4.90 o 
  -2   2   9     1414.36     1446.59     13.95 o 
  -1   2   9      363.55      385.67      6.53 o 
   0   2   9       40.75       50.73      2.70 o 
   1   2   9      246.97      231.32      3.03 o 
   2   2   9       60.34       73.41      2.12 o 
   3   2   9        0.00        2.30      0.89 o 
   4   2   9        7.38        8.09      1.23 o 
   5   2   9      705.21      707.92      9.26 o 
   6   2   9     1005.94      989.72     17.42 o 
   7   2   9      143.01      131.12      4.29 o 
   8   2   9      234.39      225.80      7.05 o 
   9   2   9        1.90        8.68      3.24 o 
  10   2   9      129.93      142.06      9.13 o 
  11   2   9       32.65       32.58      5.51 o 
 -12   3   9       55.14       46.87      8.48 o 
 -11   3   9        1.16        8.25      4.20 o 
 -10   3   9        3.92       10.01      4.32 o 
  -9   3   9        3.07        3.30      1.44 o 
  -8   3   9      101.04       97.82      5.99 o 
  -7   3   9      951.95      942.52     12.87 o 
  -6   3   9      380.17      357.91      6.16 o 
  -5   3   9      983.39      985.84     10.49 o 
  -4   3   9        0.86        3.85      1.78 o 
  -3   3   9      613.23      578.77      7.26 o 
  -2   3   9       37.65       39.21      4.15 o 
  -1   3   9      798.89      841.67     10.25 o 
   0   3   9       16.70       22.25      3.61 o 
   1   3   9      583.99      606.57     11.44 o 
   2   3   9        0.39        3.76      1.92 o 
   3   3   9     1426.28     1445.92     20.43 o 
   4   3   9       63.43       53.29      4.03 o 
   5   3   9     1693.98     1655.45     14.34 o 
   6   3   9      298.11      327.95      6.90 o 
   7   3   9       30.37       34.19      3.83 o 
   8   3   9        3.67        2.69      2.12 o 
   9   3   9       27.84       27.47      3.88 o 
  10   3   9       16.20       15.79      7.11 o 
  11   3   9       13.93       21.13      5.51 o 
 -11   4   9        0.36        6.28      3.17 o 
 -10   4   9       19.31       18.30      3.54 o 
  -9   4   9        3.17        5.70      3.33 o 
  -8   4   9      135.83      144.21     13.73 o 
  -7   4   9       97.05       90.29      4.87 o 
  -6   4   9      708.85      697.16     16.49 o 
  -5   4   9      404.60      392.11      7.15 o 
  -4   4   9       14.67       14.25      1.88 o 
  -3   4   9        2.30        6.39      2.66 o 
  -2   4   9      343.91      347.06      7.07 o 
  -1   4   9       62.96       63.83      3.69 o 
   0   4   9        0.55        2.41      1.12 o 
   1   4   9       30.21       39.25      2.78 o 
   2   4   9       35.00       36.84      3.76 o 
   3   4   9       24.08       21.69      3.10 o 
   4   4   9       89.06       85.72      4.11 o 
   5   4   9        0.62        3.90      2.07 o 
   6   4   9      487.60      406.54     15.55 o 
   7   4   9       44.68       40.04      4.45 o 
   8   4   9       13.47        9.54      3.07 o 
   9   4   9       43.61       49.90      4.66 o 
  10   4   9       38.60       47.92      5.26 o 
 -11   5   9       87.59       84.64      8.59 o 
 -10   5   9       10.68       17.50      4.78 o 
  -9   5   9        0.37        2.41      3.60 o 
  -8   5   9       79.59       70.50      8.98 o 
  -7   5   9       48.86       47.57      4.94 o 
  -6   5   9        0.07        5.37      4.31 o 
  -5   5   9       21.89       20.60      3.42 o 
  -4   5   9       49.93       55.05      4.19 o 
  -3   5   9       23.71       30.37      4.73 o 
  -2   5   9       70.08       69.04      5.16 o 
  -1   5   9       33.00       35.83      3.40 o 
   0   5   9        9.64        7.53      1.23 o 
   1   5   9      681.87      633.94     12.64 o 
   2   5   9     1077.25     1016.19     12.84 o 
   3   5   9       19.45       18.11      2.87 o 
   4   5   9      669.63      628.66     15.01 o 
   5   5   9       63.26       56.87      4.15 o 
   6   5   9      140.40      132.92      5.29 o 
   7   5   9        7.00        8.05      2.48 o 
   8   5   9       25.62       31.16      4.25 o 
   9   5   9       17.95       14.44      3.83 o 
  10   5   9       98.96      111.34      6.62 o 
 -10   6   9        0.95        3.78      3.19 o 
  -9   6   9        0.13        4.63      3.12 o 
  -8   6   9        2.16        5.93      3.74 o 
  -7   6   9       76.08       84.74     11.99 o 
  -6   6   9       17.02       15.73      4.95 o 
  -5   6   9        1.07        0.40      2.05 o 
  -4   6   9      155.26      150.74      5.69 o 
  -3   6   9      349.29      331.21      8.51 o 
  -2   6   9      423.71      394.88      7.97 o 
  -1   6   9       25.45       32.40      3.49 o 
   0   6   9        2.17        5.17      3.25 o 
   1   6   9      110.81      110.65      9.98 o 
   2   6   9      400.85      424.59     24.10 o 
   3   6   9       76.11       69.61      4.33 o 
   4   6   9      209.25      207.92      5.26 o 
   5   6   9        4.39        3.98      1.81 o 
   6   6   9        7.92       10.63      2.37 o 
   7   6   9       27.96       19.64      4.81 o 
   8   6   9       23.95       19.05      4.45 o 
   9   6   9       74.17       79.29      6.56 o 
  -9   7   9       10.46        9.86      3.57 o 
  -8   7   9        4.87        7.43      3.38 o 
  -7   7   9       77.79       91.98      7.61 o 
  -6   7   9       14.14        7.30      3.79 o 
  -5   7   9       49.79       58.60      6.47 o 
  -4   7   9      165.11      162.27      5.52 o 
  -3   7   9      449.22      416.53     10.35 o 
  -2   7   9       49.05       46.30      5.37 o 
  -1   7   9        0.64        3.93      3.31 o 
   0   7   9       26.62       31.63      5.76 o 
   1   7   9       42.12       32.08      6.46 o 
   2   7   9        4.85       11.88      4.92 o 
   3   7   9       83.68       80.27      6.74 o 
   4   7   9      110.22      114.62      7.20 o 
   5   7   9        8.30       14.52      4.44 o 
   6   7   9       45.32       42.10      4.90 o 
   7   7   9        1.85        1.73      4.65 o 
   8   7   9       16.00       12.46      7.14 o 
  -8   8   9       19.91       19.05      6.04 o 
  -7   8   9       32.02       24.26      4.98 o 
  -6   8   9       50.40       50.01      6.30 o 
  -5   8   9       33.39       40.17      6.23 o 
  -4   8   9       36.00       39.27      5.37 o 
  -3   8   9        0.00        2.03      1.66 o 
  -2   8   9       30.14       18.04      3.95 o 
  -1   8   9       30.24       32.67      5.19 o 
   0   8   9       29.55       21.76      5.07 o 
   1   8   9        3.41        4.61      3.10 o 
   2   8   9       12.73        8.11      3.73 o 
   3   8   9        0.02        7.07      3.47 o 
   4   8   9        0.06        1.17      3.40 o 
   5   8   9       94.80       98.96     10.00 o 
   6   8   9       15.79       13.08      6.14 o 
   7   8   9        3.69        2.20      4.89 o 
  -6   9   9        0.03        5.00      3.00 o 
  -5   9   9       21.43       16.70      3.92 o 
  -4   9   9       17.16       13.27      4.97 o 
  -3   9   9       69.60       84.09      8.20 o 
  -2   9   9        8.88       10.13      4.46 o 
  -1   9   9       23.44       26.81      6.72 o 
   0   9   9       15.85       23.71      5.12 o 
   1   9   9      462.05      480.45     13.19 o 
   2   9   9       11.61       15.20      5.10 o 
   3   9   9       70.09       62.58      6.86 o 
   4   9   9        0.22        2.93      2.79 o 
   5   9   9       34.31       31.82     10.18 o 
  -3  10   9       17.97       17.92      5.37 o 
  -2  10   9        6.52        8.24      4.22 o 
  -1  10   9        6.78        9.16      4.14 o 
   0  10   9        0.68        5.89      3.76 o 
   1  10   9       11.98        8.37      3.82 o 
   2  10   9       21.93       20.93      5.95 o 
 -12   0  10       64.38       72.01     13.21 o 
 -10   0  10        8.72       19.49     11.10 o 
  -8   0  10     1202.68     1098.47     51.42 o 
  -6   0  10       37.17       29.08      4.14 o 
  -4   0  10      340.45      285.48      8.14 o 
  -2   0  10      633.97      621.65     11.21 o 
   0   0  10     1114.19     1147.79     21.05 o 
   2   0  10      497.40      546.01     11.40 o 
   4   0  10      184.35      205.75      6.20 o 
   6   0  10       94.58      103.48      5.52 o 
   8   0  10        1.24        6.64      3.12 o 
  10   0  10      248.82      276.80     17.76 o 
 -12   1  10       55.95       58.95      6.27 o 
 -11   1  10       17.45       15.86      5.56 o 
 -10   1  10       21.51       16.68      7.03 o 
  -9   1  10        0.05        4.72      4.89 o 
  -8   1  10       32.66       35.85      4.48 o 
  -7   1  10      638.15      609.51     14.10 o 
  -6   1  10       72.60       80.19      4.03 o 
  -5   1  10        8.72        7.96      2.94 o 
  -4   1  10       79.97       93.65      4.13 o 
  -3   1  10      158.32      148.74      4.53 o 
  -2   1  10        5.34        4.23      2.30 o 
  -1   1  10       50.66       46.70      3.56 o 
   0   1  10      238.08      196.08      4.05 o 
   1   1  10      273.37      291.73      7.61 o 
   2   1  10       13.55        9.00      1.21 o 
   3   1  10      206.39      215.18      4.24 o 
   4   1  10      143.78      144.63      3.76 o 
   5   1  10       27.11       16.44      2.36 o 
   6   1  10        6.14        3.11      2.05 o 
   7   1  10       27.62       26.47      2.66 o 
   8   1  10       36.15       39.21      3.11 o 
   9   1  10       14.83       15.34      2.74 o 
  10   1  10       14.10       11.26      5.53 o 
  11   1  10       72.70       81.48      9.26 o 
 -12   2  10       42.10       39.21      6.30 o 
 -11   2  10       31.27       34.49      5.86 o 
 -10   2  10        2.03        4.50      3.77 o 
  -9   2  10        8.48        9.86      2.74 o 
  -8   2  10       19.29       16.71      3.53 o 
  -7   2  10       35.43       28.86      4.08 o 
  -6   2  10        8.17        7.90      2.46 o 
  -5   2  10       23.42       35.95      4.05 o 
  -4   2  10       14.51       12.32      2.78 o 
  -3   2  10       78.25       83.02      4.11 o 
  -2   2  10       10.65       13.64      1.62 o 
  -1   2  10      114.52       95.71      4.33 o 
   0   2  10      220.83      182.43      3.07 o 
   1   2  10       35.50       24.38      1.45 o 
   2   2  10      436.87      436.05      5.48 o 
   3   2  10        3.96        3.15      1.34 o 
   4   2  10      271.49      251.97      7.86 o 
   5   2  10       39.76       45.26      2.55 o 
   6   2  10      690.59      589.44     13.46 o 
   7   2  10      102.53       89.93      4.53 o 
   8   2  10       40.88       45.60      4.53 o 
   9   2  10       26.34       20.55      3.70 o 
  10   2  10      105.69      113.89      8.36 o 
  11   2  10        4.24        7.75      4.15 o 
 -12   3  10      109.66      116.04      7.17 o 
 -11   3  10      280.20      318.20     12.25 o 
 -10   3  10        4.26        8.60      7.04 o 
  -9   3  10       17.72       16.00      2.94 o 
  -8   3  10      220.12      214.07     10.74 o 
  -7   3  10        5.28        6.23      3.41 o 
  -6   3  10       71.70       63.17      3.22 o 
  -5   3  10        3.31        4.08      1.91 o 
  -4   3  10        6.10        5.96      1.87 o 
  -3   3  10      114.04      118.12      4.93 o 
  -2   3  10        4.87        4.16      2.33 o 
  -1   3  10       55.60       42.18      2.95 o 
   0   3  10      128.39      103.17      4.02 o 
   1   3  10      384.24      320.13      7.59 o 
   2   3  10      142.17      132.56      5.33 o 
   3   3  10       42.55       36.63      3.38 o 
   4   3  10      445.50      466.80      8.04 o 
   5   3  10      194.51      176.84      6.10 o 
   6   3  10       24.66       23.75      3.55 o 
   7   3  10      172.24      195.67      6.20 o 
   8   3  10        0.32        3.49      2.24 o 
   9   3  10       87.20       93.32      7.00 o 
  10   3  10        6.69        6.73      3.80 o 
 -11   4  10        4.38       15.17      7.71 o 
 -10   4  10        0.50        2.33      2.19 o 
  -9   4  10       20.28       15.92      3.14 o 
  -8   4  10       19.12       13.14      2.99 o 
  -7   4  10      126.49      122.09      5.28 o 
  -6   4  10       41.23       35.07      2.48 o 
  -5   4  10      690.67      661.24     10.68 o 
  -4   4  10      403.08      410.71      8.25 o 
  -3   4  10       14.46       22.57      3.71 o 
  -2   4  10       61.96       61.57      4.08 o 
  -1   4  10       28.52       33.84      4.35 o 
   0   4  10       38.43       41.33      2.60 o 
   1   4  10     1253.99     1286.62     34.74 o 
   2   4  10     1765.56     1802.94     39.71 o 
   3   4  10      841.31      796.92     21.77 o 
   4   4  10      155.34      146.71      5.79 o 
   5   4  10       98.97      101.26      5.31 o 
   6   4  10       57.80       49.79      4.02 o 
   7   4  10        1.32        3.36      2.46 o 
   8   4  10       34.05       40.55      4.42 o 
   9   4  10        0.39        4.71      2.56 o 
  10   4  10      178.82      191.51     14.95 o 
 -11   5  10       12.80       26.27     10.68 o 
 -10   5  10       14.04       12.78      3.86 o 
  -9   5  10        1.48        4.00      3.51 o 
  -8   5  10       96.75       86.69      7.66 o 
  -7   5  10      165.83      165.33      8.47 o 
  -6   5  10        0.48        3.95      4.24 o 
  -5   5  10       26.95       27.95      3.89 o 
  -4   5  10       21.31       25.23      3.52 o 
  -3   5  10      998.52      951.60     11.38 o 
  -2   5  10      370.12      379.83     10.81 o 
  -1   5  10      206.01      184.48      5.17 o 
   0   5  10        6.20        4.56      1.30 o 
   1   5  10       53.28       55.69      6.76 o 
   2   5  10      358.51      309.91     11.55 o 
   3   5  10      151.11      147.40      5.01 o 
   4   5  10      156.12      134.79      5.42 o 
   5   5  10       39.51       45.06      4.69 o 
   6   5  10       10.48        5.70      1.91 o 
   7   5  10        0.36        2.35      1.90 o 
   8   5  10       23.98       23.17      4.30 o 
   9   5  10       37.35       39.82      5.08 o 
 -10   6  10        4.05        7.95      3.61 o 
  -9   6  10        2.62        1.29      2.20 o 
  -8   6  10        1.85        6.34      3.12 o 
  -7   6  10       13.34       15.18      4.08 o 
  -6   6  10        0.07        4.50      3.47 o 
  -5   6  10       84.07       84.56      5.05 o 
  -4   6  10        1.12        4.05      3.07 o 
  -3   6  10        0.72       10.79      3.57 o 
  -2   6  10      235.31      190.36      8.80 o 
  -1   6  10       32.79       33.77      3.40 o 
   0   6  10       10.15       16.38      4.88 o 
   1   6  10       83.03       99.60      9.66 o 
   2   6  10        9.89        8.51      3.87 o 
   3   6  10      261.17      250.29      8.72 o 
   4   6  10       14.85       12.83      4.34 o 
   5   6  10       18.56       11.17      2.11 o 
   6   6  10       25.04       28.07      6.20 o 
   7   6  10        2.46        5.03      2.97 o 
   8   6  10        2.07        3.85      2.85 o 
   9   6  10       63.88       59.63      7.88 o 
  -9   7  10        5.99       11.23      4.19 o 
  -8   7  10        0.01        2.36      2.59 o 
  -7   7  10      149.06      154.38      7.42 o 
  -6   7  10       34.88       34.58      6.11 o 
  -5   7  10       16.18       14.72      4.57 o 
  -4   7  10      133.00      122.49      5.22 o 
  -3   7  10       20.35       14.26      3.73 o 
  -2   7  10      185.46      158.00      8.62 o 
  -1   7  10       12.08        9.56      3.99 o 
   0   7  10        0.00        3.02      3.16 o 
   1   7  10       15.70        9.80      3.96 o 
   2   7  10      386.19      397.05     14.03 o 
   3   7  10       11.14       13.87      4.24 o 
   4   7  10        7.26       13.48      3.97 o 
   5   7  10        7.75       10.08      3.34 o 
   6   7  10        0.81        2.05      3.05 o 
   7   7  10       64.43       70.64      8.18 o 
   8   7  10        0.85        2.26      4.10 o 
  -8   8  10       24.33       15.78      4.58 o 
  -7   8  10        3.03        2.57      3.46 o 
  -6   8  10      143.56      150.55      8.48 o 
  -5   8  10       58.14       53.64      8.79 o 
  -4   8  10       35.63       37.43      4.07 o 
  -3   8  10        0.85        2.88      3.10 o 
  -2   8  10      108.07       99.28      6.41 o 
  -1   8  10       16.51       14.05      4.48 o 
   0   8  10       60.94       62.64      9.90 o 
   1   8  10      100.87       96.15      7.42 o 
   2   8  10        9.76        9.36      3.30 o 
   3   8  10        5.94        6.99      2.94 o 
   4   8  10       92.65       90.49      6.94 o 
   5   8  10      103.53      101.41     11.43 o 
   6   8  10       28.32       31.90      6.76 o 
  -6   9  10       46.89       42.84      5.71 o 
  -5   9  10        0.20        5.59      3.63 o 
  -4   9  10       11.92        7.59      5.50 o 
  -3   9  10       50.17       39.78      7.40 o 
  -2   9  10       95.57       85.93      7.50 o 
  -1   9  10        2.71        6.75      3.92 o 
   0   9  10      105.77       95.43     10.88 o 
   1   9  10        0.00        3.86      3.85 o 
   2   9  10        1.44        5.50      3.89 o 
   3   9  10        9.45       14.16      4.04 o 
   4   9  10        4.42        4.47      4.23 o 
   5   9  10       26.91       29.30      7.72 o 
  -3  10  10       89.78       80.33      9.50 o 
  -2  10  10        0.40        3.75      2.48 o 
  -1  10  10       24.95       22.11      5.05 o 
   0  10  10        2.52        3.93      3.48 o 
   1  10  10        4.70        5.48      3.65 o 
 -11   0  11       15.13       11.71     10.66 o 
  -9   0  11      175.06      169.32     14.12 o 
  -7   0  11      526.58      481.06     11.44 o 
  -5   0  11       89.39       76.25      6.48 o 
  -3   0  11     3016.70     3297.83     27.15 o 
  -1   0  11        9.07        6.03      4.00 o 
   1   0  11      318.63      327.07      7.72 o 
   3   0  11       80.05       65.25      4.50 o 
   5   0  11      103.45       91.65      5.28 o 
   7   0  11       24.34       19.79      3.42 o 
   9   0  11       27.82       26.08      5.39 o 
  11   0  11       31.59       27.47      9.81 o 
 -12   1  11        0.15        7.46      4.62 o 
 -11   1  11        8.70        8.14      4.15 o 
 -10   1  11        8.51       11.22      6.16 o 
  -9   1  11        1.98       14.53      6.16 o 
  -8   1  11      281.84      280.57      8.45 o 
  -7   1  11      387.65      352.16      6.69 o 
  -6   1  11       42.64       45.49      3.84 o 
  -5   1  11       36.96       37.21      3.53 o 
  -4   1  11      118.44      126.18      5.24 o 
  -3   1  11      201.00      198.52      5.35 o 
  -2   1  11       11.12       17.43      3.01 o 
  -1   1  11       23.80       24.96      4.05 o 
   0   1  11     1053.78     1125.82     19.03 o 
   1   1  11      668.55      666.88      8.95 o 
   2   1  11        0.00        2.94      1.77 o 
   3   1  11      428.27      391.48      9.08 o 
   4   1  11      110.39       98.54      3.63 o 
   5   1  11       58.79       61.55      3.31 o 
   6   1  11      108.72       96.46      3.89 o 
   7   1  11      108.80       92.77      3.96 o 
   8   1  11       13.80        7.81      2.29 o 
   9   1  11       26.42       28.50      3.46 o 
  10   1  11       20.75       19.35      4.42 o 
  11   1  11       45.62       43.67      7.89 o 
 -12   2  11        1.91       13.56      4.44 o 
 -11   2  11       29.62       30.23      7.57 o 
 -10   2  11        2.05       11.67      3.42 o 
  -9   2  11        0.95        4.42      1.86 o 
  -8   2  11      401.94      390.18      8.47 o 
  -7   2  11      907.11      848.31     11.98 o 
  -6   2  11       41.96       43.34      3.94 o 
  -5   2  11      341.34      295.55      8.02 o 
  -4   2  11      639.60      655.99      9.59 o 
  -3   2  11      742.08      724.70     10.74 o 
  -2   2  11       73.15       71.45      2.81 o 
  -1   2  11      246.02      214.76      4.97 o 
   0   2  11        8.78        7.21      1.18 o 
   1   2  11      972.56      955.69     23.46 o 
   2   2  11      366.26      365.34      4.75 o 
   3   2  11      182.31      172.76      2.79 o 
   4   2  11      324.25      325.52      5.55 o 
   5   2  11        8.47       11.84      2.07 o 
   6   2  11       81.37       76.22      4.22 o 
   7   2  11        4.39        9.85      2.80 o 
   8   2  11        2.08        4.43      2.77 o 
   9   2  11      236.46      248.39      8.97 o 
  10   2  11       24.32       20.67      4.23 o 
 -12   3  11        2.05        7.11      5.48 o 
 -11   3  11       23.29       22.01      4.53 o 
 -10   3  11        9.77        5.99      2.52 o 
  -9   3  11        0.00        2.40      2.81 o 
  -8   3  11       22.08       18.04      3.90 o 
  -7   3  11      538.09      538.91     12.75 o 
  -6   3  11        6.67        4.59      1.94 o 
  -5   3  11      455.69      468.11     11.37 o 
  -4   3  11      560.38      510.66      9.61 o 
  -3   3  11       40.88       29.27      3.34 o 
  -2   3  11       13.44        8.86      3.05 o 
  -1   3  11       64.29       55.99      3.83 o 
   0   3  11      142.47      147.41      4.95 o 
   1   3  11       45.25       47.91      2.85 o 
   2   3  11       31.07       35.53      3.45 o 
   3   3  11      992.24      985.41     16.13 o 
   4   3  11       60.25       57.74      4.15 o 
   5   3  11      704.62      662.82     10.57 o 
   6   3  11        0.74        2.11      2.76 o 
   7   3  11       10.08        7.57      2.48 o 
   8   3  11        0.30        3.30      2.05 o 
   9   3  11        3.26        6.79      2.69 o 
  10   3  11        2.85        3.26      3.15 o 
 -11   4  11      148.44      161.33     11.54 o 
 -10   4  11        4.03        5.73      6.44 o 
  -9   4  11       20.08       22.34      5.74 o 
  -8   4  11       68.40       63.58      8.63 o 
  -7   4  11      194.92      192.93      8.06 o 
  -6   4  11       48.34       39.53      3.59 o 
  -5   4  11        6.28        6.07      2.96 o 
  -4   4  11       23.68       33.44      4.63 o 
  -3   4  11        0.53        3.42      2.89 o 
  -2   4  11      147.92      144.69      5.11 o 
  -1   4  11        0.69        4.05      1.99 o 
   0   4  11      122.00      105.78      5.28 o 
   1   4  11       29.40       18.96      2.10 o 
   2   4  11       41.22       38.55      3.82 o 
   3   4  11      424.93      415.38      7.11 o 
   4   4  11      881.04      845.33     26.17 o 
   5   4  11      778.75      812.46      9.67 o 
   6   4  11      269.03      244.27      8.35 o 
   7   4  11        8.12        3.47      2.40 o 
   8   4  11       13.46       11.31      2.99 o 
   9   4  11        1.18        7.38      3.76 o 
  10   4  11       57.22       54.31      5.93 o 
 -10   5  11       10.93       12.95      3.94 o 
  -9   5  11       26.59       26.95      6.37 o 
  -8   5  11       13.03        7.41      3.49 o 
  -7   5  11      248.79      246.71      9.17 o 
  -6   5  11      297.82      273.30      8.33 o 
  -5   5  11        8.98       10.77      3.56 o 
  -4   5  11      117.62      102.58      5.00 o 
  -3   5  11       10.70       10.64      2.93 o 
  -2   5  11        0.47        2.52      2.13 o 
  -1   5  11        3.25        6.95      2.11 o 
   0   5  11      121.04      126.83      7.90 o 
   1   5  11      512.96      480.13     10.86 o 
   2   5  11       77.90       74.94      7.72 o 
   3   5  11        0.03        2.51      1.46 o 
   4   5  11        8.70        9.28      2.54 o 
   5   5  11       36.64       34.05      3.43 o 
   6   5  11       53.49       60.33      4.37 o 
   7   5  11       28.05       29.46      3.55 o 
   8   5  11       34.07       56.08      5.39 o 
   9   5  11        0.02        4.77      3.34 o 
 -10   6  11        0.01        6.71      3.62 o 
  -9   6  11       18.87       12.41      4.18 o 
  -8   6  11       35.08       38.69      6.56 o 
  -7   6  11        0.88        4.92      3.49 o 
  -6   6  11       22.76       21.83      4.41 o 
  -5   6  11        4.20        4.91      2.17 o 
  -4   6  11      318.94      309.65      6.64 o 
  -3   6  11       29.75       36.75      4.21 o 
  -2   6  11       32.72       27.70      3.71 o 
  -1   6  11       49.80       39.21      5.88 o 
   0   6  11      105.06       90.55      7.62 o 
   1   6  11       89.24       92.21      9.05 o 
   2   6  11       11.14       13.97      4.64 o 
   3   6  11       13.86       13.47      4.25 o 
   4   6  11      209.95      208.97      6.97 o 
   5   6  11        5.89        3.38      3.04 o 
   6   6  11        9.61        2.86      3.39 o 
   7   6  11       33.43       29.58      7.17 o 
   8   6  11       42.04       35.56      7.09 o 
  -9   7  11       10.67        9.69      4.76 o 
  -8   7  11       17.82       17.18      4.72 o 
  -7   7  11        7.24        6.25      3.54 o 
  -6   7  11       38.15       36.01      5.63 o 
  -5   7  11       40.69       45.03      5.51 o 
  -4   7  11       78.68       81.94      6.40 o 
  -3   7  11      777.79      754.85     32.88 o 
  -2   7  11       31.24       34.90      5.22 o 
  -1   7  11       92.97       75.75      7.70 o 
   0   7  11       11.52        7.70      3.26 o 
   1   7  11        5.43        4.26      3.74 o 
   2   7  11      162.36      153.81      8.23 o 
   3   7  11        7.28        8.28      3.92 o 
   4   7  11       57.48       56.01      6.41 o 
   5   7  11       24.40       25.05      4.52 o 
   6   7  11       42.67       48.14      5.05 o 
   7   7  11        0.00        6.84      4.81 o 
  -7   8  11       16.94        5.12      2.99 o 
  -6   8  11       80.33       76.25     10.18 o 
  -5   8  11       15.41       24.09      6.00 o 
  -4   8  11      185.41      192.21      9.07 o 
  -3   8  11        8.96       12.31      4.08 o 
  -2   8  11      136.33      129.68      7.87 o 
  -1   8  11       12.30       16.14      5.41 o 
   0   8  11       77.24       74.21     10.63 o 
   1   8  11       14.04       14.26      4.71 o 
   2   8  11       42.24       49.02      5.98 o 
   3   8  11       18.62       26.44      5.44 o 
   4   8  11       52.34       57.34      6.74 o 
   5   8  11       56.25       61.85     10.19 o 
   6   8  11       40.23       45.48      7.72 o 
  -5   9  11       69.61       68.96     11.42 o 
  -4   9  11        0.16        6.06      3.95 o 
  -3   9  11        8.03        9.17      3.10 o 
  -2   9  11       49.36       59.46      7.64 o 
  -1   9  11       22.45       18.32      5.19 o 
   0   9  11       16.24       14.42      4.84 o 
   1   9  11        9.83        8.75      5.30 o 
   2   9  11       19.09       26.69      5.61 o 
   3   9  11       18.25       18.55      5.10 o 
   4   9  11        7.65       10.14      3.95 o 
  -1  10  11       44.62       48.94      7.90 o 
 -12   0  12       17.16       23.47     12.29 o 
 -10   0  12        1.99        4.00      7.29 o 
  -8   0  12      876.93      901.09     25.03 o 
  -6   0  12       28.50       36.16      4.81 o 
  -4   0  12      100.67      101.87      6.18 o 
  -2   0  12       31.76       27.05      4.64 o 
   0   0  12     1452.91     1399.72     63.36 o 
   2   0  12        4.02        4.68      2.74 o 
   4   0  12        4.86        6.08      2.98 o 
   6   0  12       21.28       23.13      3.93 o 
   8   0  12      364.07      411.79     15.10 o 
  10   0  12       78.12       76.11     12.47 o 
 -12   1  12       53.48       48.86      9.20 o 
 -11   1  12        1.59        5.94      3.85 o 
 -10   1  12       21.36       20.54      7.52 o 
  -9   1  12        2.41        5.83      5.46 o 
  -8   1  12      227.86      209.16      6.72 o 
  -7   1  12      203.09      195.59      6.27 o 
  -6   1  12       20.57       18.97      3.04 o 
  -5   1  12      111.62       99.77      5.22 o 
  -4   1  12      161.47      144.96      5.10 o 
  -3   1  12      845.09      857.35     12.25 o 
  -2   1  12       25.35       16.93      3.83 o 
  -1   1  12       10.74       13.46      3.67 o 
   0   1  12       56.98       51.34      3.63 o 
   1   1  12      114.04      107.17      3.39 o 
   2   1  12       18.58       17.96      2.27 o 
   3   1  12       78.08       72.68      3.69 o 
   4   1  12       23.92       17.40      2.43 o 
   5   1  12      466.59      407.13      6.39 o 
   6   1  12        0.86        6.20      2.24 o 
   7   1  12       34.54       28.99      3.23 o 
   8   1  12       58.09       56.25      4.12 o 
   9   1  12       94.40      101.18      5.02 o 
  10   1  12        9.07       14.83      6.68 o 
 -12   2  12       30.65       30.15      4.78 o 
 -11   2  12      103.20      115.69      7.26 o 
 -10   2  12        8.20       10.73      6.11 o 
  -9   2  12        2.18        5.63      3.49 o 
  -8   2  12       51.19       60.59      5.33 o 
  -7   2  12      139.14      120.50      6.80 o 
  -6   2  12       63.99       68.82      4.06 o 
  -5   2  12       22.06       16.65      4.50 o 
  -4   2  12      515.75      527.21      8.98 o 
  -3   2  12        7.49        3.59      1.57 o 
  -2   2  12      332.59      323.42      8.54 o 
  -1   2  12       49.91       41.72      2.08 o 
   0   2  12       20.52       12.95      2.03 o 
   1   2  12      100.34       69.04     13.47 o 
   2   2  12       92.00       76.40      2.21 o 
   3   2  12      250.39      243.90      5.58 o 
   4   2  12       31.16       21.04      1.99 o 
   5   2  12      188.26      139.54      5.72 o 
   6   2  12      150.25      137.73      5.49 o 
   7   2  12       13.43       10.20      2.99 o 
   8   2  12        4.24        7.61      3.29 o 
   9   2  12       42.45       40.20      4.53 o 
  10   2  12       29.38       36.87      4.42 o 
 -11   3  12       13.05       16.71      7.57 o 
 -10   3  12      107.78      118.57      9.28 o 
  -9   3  12        0.30        1.77      1.81 o 
  -8   3  12      171.01      174.26      5.97 o 
  -7   3  12        1.37        6.55      3.25 o 
  -6   3  12       13.83       12.78      3.20 o 
  -5   3  12       66.30       57.66      6.50 o 
  -4   3  12      104.81       85.68      2.98 o 
  -3   3  12      365.94      327.06     10.06 o 
  -2   3  12        4.86        5.71      3.29 o 
  -1   3  12       18.90       21.56      3.32 o 
   0   3  12      929.17      965.27     26.72 o 
   1   3  12     1127.09     1076.17     23.50 o 
   2   3  12      449.29      436.83     10.46 o 
   3   3  12       71.56       65.30      4.68 o 
   4   3  12      345.61      339.58      7.63 o 
   5   3  12        6.29        5.01      2.07 o 
   6   3  12       38.70       45.77      3.87 o 
   7   3  12       18.52       21.73      3.26 o 
   8   3  12       59.81       65.16      4.16 o 
   9   3  12       34.91       38.11      4.54 o 
  10   3  12      152.41      170.25      8.52 o 
 -11   4  12        8.82        3.00      6.95 o 
 -10   4  12       10.40       14.93      7.42 o 
  -9   4  12       13.15        7.56      3.70 o 
  -8   4  12      386.85      391.07     13.08 o 
  -7   4  12       80.38       86.28      6.45 o 
  -6   4  12      174.10      175.15      5.65 o 
  -5   4  12       36.01       36.61      3.56 o 
  -4   4  12      169.06      165.31      6.16 o 
  -3   4  12        2.05        2.34      2.56 o 
  -2   4  12       30.99       25.60      3.74 o 
  -1   4  12       84.46       93.11      5.70 o 
   0   4  12      168.11      167.07      4.48 o 
   1   4  12     1176.49     1185.91     15.42 o 
   2   4  12       72.45       71.06      5.03 o 
   3   4  12      132.87      143.29      5.83 o 
   4   4  12      109.84      105.72      4.90 o 
   5   4  12      295.92      284.00      6.63 o 
   6   4  12       48.17       41.56      4.20 o 
   7   4  12       41.79       41.01      4.63 o 
   8   4  12        7.88       15.13      3.59 o 
   9   4  12       84.65       85.70      5.96 o 
 -10   5  12        3.83        7.63      8.22 o 
  -9   5  12        4.94        4.79      3.67 o 
  -8   5  12       82.52       85.81      8.87 o 
  -7   5  12       49.09       56.57      6.09 o 
  -6   5  12      118.15      116.46      7.10 o 
  -5   5  12        9.63        7.91      3.01 o 
  -4   5  12      271.68      258.82      6.97 o 
  -3   5  12      657.30      583.74     11.85 o 
  -2   5  12       21.38       29.25      3.94 o 
  -1   5  12        5.05        7.58      2.36 o 
   0   5  12        1.46        5.97      3.64 o 
   1   5  12       25.16       18.69      5.80 o 
   2   5  12       68.57       79.34      6.88 o 
   3   5  12      229.81      227.68      7.78 o 
   4   5  12      135.34      130.50      9.25 o 
   5   5  12      133.01      119.46      7.23 o 
   6   5  12       26.00       29.79      3.61 o 
   7   5  12        6.67       11.90      2.54 o 
   8   5  12        2.46        3.65      3.49 o 
   9   5  12       53.42       62.80      9.73 o 
  -9   6  12       15.74       14.48      4.46 o 
  -8   6  12        0.65        4.54      3.53 o 
  -7   6  12       25.66       33.59      6.09 o 
  -6   6  12      183.52      189.60      8.85 o 
  -5   6  12        1.36        4.59      2.73 o 
  -4   6  12      134.14      117.59      5.39 o 
  -3   6  12       93.17       89.12      8.15 o 
  -2   6  12       58.11       56.87      5.32 o 
  -1   6  12       29.96       42.95      4.96 o 
   0   6  12       29.56       30.05      5.91 o 
   1   6  12       27.97       26.87      7.30 o 
   2   6  12      114.71      120.65      7.91 o 
   3   6  12       64.60       66.31      6.21 o 
   4   6  12       58.26       62.58      6.32 o 
   5   6  12        3.58        7.96      3.49 o 
   6   6  12        0.10        3.04      3.29 o 
   7   6  12       14.11       14.81      5.09 o 
   8   6  12        0.19        5.30      3.84 o 
  -8   7  12        0.02        4.28      3.01 o 
  -7   7  12      102.64      116.62     12.51 o 
  -6   7  12      103.75      113.03     11.39 o 
  -5   7  12        8.86       12.87      6.14 o 
  -4   7  12        0.19        2.60      2.41 o 
  -3   7  12       37.26       34.32      5.76 o 
  -2   7  12       76.93       86.26      7.17 o 
  -1   7  12       22.05       22.62      5.27 o 
   0   7  12      178.20      191.14     10.01 o 
   1   7  12      184.93      173.08     12.36 o 
   2   7  12      210.16      210.29      9.42 o 
   3   7  12       24.73       22.74      5.27 o 
   4   7  12        4.29        8.76      3.85 o 
   5   7  12        0.71        5.06      3.92 o 
   6   7  12       27.68       23.22      4.24 o 
   7   7  12       27.01       31.47      7.24 o 
  -7   8  12        6.61       13.43      3.41 o 
  -6   8  12       12.35       10.13      3.62 o 
  -5   8  12       30.18       25.08      7.81 o 
  -4   8  12      258.41      244.60      8.68 o 
  -3   8  12        1.45        2.28      3.35 o 
  -2   8  12        4.19        3.76      5.68 o 
  -1   8  12        3.75        4.29      3.00 o 
   0   8  12      102.87      100.41     12.15 o 
   1   8  12        0.53        0.79      3.26 o 
   2   8  12       23.57       16.28      5.07 o 
   3   8  12       33.23       41.15      8.45 o 
   4   8  12       75.99       84.38     11.05 o 
   5   8  12       36.11       36.22      4.98 o 
  -5   9  12       94.21       84.92     10.99 o 
  -4   9  12      189.47      186.70     18.42 o 
  -3   9  12       14.14       19.76      4.96 o 
  -2   9  12       18.71       20.71      5.07 o 
  -1   9  12       48.28       46.99      5.76 o 
   0   9  12        2.57       10.52      5.67 o 
   1   9  12       23.04       29.97      6.61 o 
   2   9  12       44.61       46.57      6.26 o 
   3   9  12       21.69       14.03      4.11 o 
 -11   0  13       11.02       13.69      7.44 o 
  -9   0  13      123.59      125.02     13.08 o 
  -7   0  13      101.28      107.92      6.78 o 
  -5   0  13      394.03      405.83     11.44 o 
  -3   0  13       26.99       47.61      6.13 o 
  -1   0  13       20.96       28.52     11.05 o 
   1   0  13      842.06      823.96     28.71 o 
   3   0  13      194.55      176.15      7.19 o 
   5   0  13     1070.33      962.38     17.35 o 
   7   0  13       24.38       27.53      3.65 o 
   9   0  13       32.15       24.48      5.82 o 
 -12   1  13       24.41       24.08      4.81 o 
 -11   1  13        0.54        0.98      5.08 o 
 -10   1  13        0.26        5.46      7.10 o 
  -9   1  13      257.53      229.30     12.39 o 
  -8   1  13      111.99      114.00      5.56 o 
  -7   1  13      191.94      205.73      6.80 o 
  -6   1  13       17.53       18.73      3.16 o 
  -5   1  13       21.44       18.10      3.37 o 
  -4   1  13       20.47       16.46      4.57 o 
  -3   1  13      343.39      346.34      7.39 o 
  -2   1  13       54.23       53.63      3.95 o 
  -1   1  13      178.04      200.48      6.06 o 
   0   1  13      572.00      569.59     12.10 o 
   1   1  13       26.02       26.91      2.21 o 
   2   1  13      159.72      157.71      5.82 o 
   3   1  13      196.51      188.34      4.36 o 
   4   1  13        7.60        6.55      2.22 o 
   5   1  13       95.92       77.79      3.52 o 
   6   1  13        9.19        4.69      2.64 o 
   7   1  13       21.38       21.53      3.56 o 
   8   1  13       14.04       17.37      3.06 o 
   9   1  13      113.23      125.26      6.45 o 
  10   1  13       63.29       57.95      8.52 o 
 -11   2  13        2.44        8.53      3.63 o 
 -10   2  13       44.07       46.03      5.26 o 
  -9   2  13       16.58       18.08      3.61 o 
  -8   2  13      298.11      287.64     10.23 o 
  -7   2  13      105.21      105.99      4.51 o 
  -6   2  13       97.43       89.18      4.57 o 
  -5   2  13       77.16       74.19      4.79 o 
  -4   2  13       87.60       87.41      4.97 o 
  -3   2  13        0.09        5.54      3.34 o 
  -2   2  13      138.91      131.59      6.12 o 
  -1   2  13      192.89      174.52      8.05 o 
   0   2  13       19.12       12.30      2.29 o 
   1   2  13     1259.17     1233.06     24.12 o 
   2   2  13      131.36      122.87      3.85 o 
   3   2  13        0.38        3.34      2.24 o 
   4   2  13       14.03       15.24      3.16 o 
   5   2  13       48.27       41.59      4.14 o 
   6   2  13        7.60        3.83      2.42 o 
   7   2  13       25.97       32.27      3.57 o 
   8   2  13       26.65       26.57      3.77 o 
   9   2  13        1.61        8.37      3.29 o 
  10   2  13       30.65       35.01      5.27 o 
 -11   3  13        0.16        4.71      5.30 o 
 -10   3  13       39.64       28.93      7.76 o 
  -9   3  13       67.70       79.79     11.15 o 
  -8   3  13        9.36       10.36      3.63 o 
  -7   3  13      228.84      233.60      6.27 o 
  -6   3  13        5.56        6.01      2.72 o 
  -5   3  13        1.04        6.36      3.33 o 
  -4   3  13      812.04      796.07     17.90 o 
  -3   3  13      523.90      548.92      9.19 o 
  -2   3  13       78.27       79.19      4.73 o 
  -1   3  13       24.88       22.62      3.50 o 
   0   3  13      403.29      394.96     12.98 o 
   1   3  13      519.84      465.51     11.58 o 
   2   3  13      287.91      274.99      8.21 o 
   3   3  13       10.07        9.04      2.39 o 
   4   3  13      215.09      231.58      7.29 o 
   5   3  13      220.39      197.19      6.23 o 
   6   3  13       59.37       43.48      3.70 o 
   7   3  13       12.09       10.41      2.63 o 
   8   3  13       30.24       34.93      4.90 o 
   9   3  13        4.26        6.70      3.96 o 
 -11   4  13        1.64        5.02      4.85 o 
 -10   4  13        0.17       -2.75      5.16 o 
  -9   4  13       11.66        8.00      3.41 o 
  -8   4  13       25.96       26.32      4.80 o 
  -7   4  13       64.14       61.98      5.60 o 
  -6   4  13      154.18      157.92      7.24 o 
  -5   4  13       89.91       78.76      5.04 o 
  -4   4  13       23.24       39.27      4.26 o 
  -3   4  13        9.74        4.78      2.88 o 
  -2   4  13       61.30       56.08      4.41 o 
  -1   4  13      117.21      103.58      7.28 o 
   0   4  13       57.01       45.94      3.29 o 
   1   4  13       16.60       17.86      6.27 o 
   2   4  13      233.42      223.69     15.03 o 
   3   4  13       97.86       90.33      6.56 o 
   4   4  13      175.71      169.86      5.55 o 
   5   4  13       95.11       92.82      4.90 o 
   6   4  13        0.46        4.71      2.18 o 
   7   4  13       34.13       31.28      4.43 o 
   8   4  13        0.34        4.74      2.80 o 
   9   4  13      181.04      185.40      7.68 o 
 -10   5  13       10.09       13.45      4.88 o 
  -9   5  13       15.29       11.64      4.00 o 
  -8   5  13       72.47       70.75      7.40 o 
  -7   5  13      112.71      108.00      6.27 o 
  -6   5  13        0.38        6.67      4.00 o 
  -5   5  13       56.15       56.90      4.24 o 
  -4   5  13       21.67       19.65      3.24 o 
  -3   5  13      324.16      308.03      7.77 o 
  -2   5  13       37.15       27.43      3.54 o 
  -1   5  13       67.87       69.54      6.28 o 
   0   5  13       30.56       32.95      5.73 o 
   1   5  13      204.04      202.39      9.54 o 
   2   5  13      190.76      179.91      8.41 o 
   3   5  13      125.42      129.34      8.30 o 
   4   5  13      234.84      223.96      8.15 o 
   5   5  13       14.79       10.27      3.97 o 
   6   5  13       19.31       14.60      7.16 o 
   7   5  13       15.51       15.63      3.62 o 
   8   5  13        0.97        5.95      3.68 o 
  -9   6  13       11.15       12.96      4.26 o 
  -8   6  13      100.78      110.91      8.31 o 
  -7   6  13       10.96       14.06      4.06 o 
  -6   6  13       18.01       16.41      4.25 o 
  -5   6  13       82.44       87.62      5.52 o 
  -4   6  13       21.57       21.40      4.48 o 
  -3   6  13        0.02        3.17      2.56 o 
  -2   6  13      177.88      186.65      8.09 o 
  -1   6  13        0.00        1.65      3.84 o 
   0   6  13       51.49       38.24      6.55 o 
   1   6  13        1.22        8.47      6.79 o 
   2   6  13       22.42       21.39      4.79 o 
   3   6  13       31.64       31.60      5.29 o 
   4   6  13      100.08       95.18      6.87 o 
   5   6  13       66.23       71.81      5.35 o 
   6   6  13        2.31        6.17      4.17 o 
   7   6  13        7.82       11.29      4.24 o 
  -8   7  13       15.32       16.98      5.12 o 
  -7   7  13       74.77       79.67      7.59 o 
  -6   7  13        4.01        6.66      4.50 o 
  -5   7  13        0.83        1.60      2.89 o 
  -4   7  13      336.75      340.70      9.32 o 
  -3   7  13      453.19      413.43     10.10 o 
  -2   7  13       20.00       18.70      4.75 o 
  -1   7  13       67.45       64.10      5.99 o 
   0   7  13       18.58       11.11      3.67 o 
   1   7  13        0.01        5.10      4.31 o 
   2   7  13       46.98       52.41      6.63 o 
   3   7  13      102.18      106.20      7.52 o 
   4   7  13        9.25       19.75      6.53 o 
   5   7  13       10.91       17.03      6.93 o 
   6   7  13        4.13        6.88      2.74 o 
  -6   8  13       12.60        5.65      4.88 o 
  -5   8  13        0.24        1.95      3.70 o 
  -4   8  13      131.81      124.59      9.95 o 
  -3   8  13       39.53       33.39      5.44 o 
  -2   8  13        0.69        7.28      4.03 o 
  -1   8  13        5.30       11.63      4.05 o 
   0   8  13        0.14        6.29      4.44 o 
   1   8  13       35.98       55.68      7.87 o 
   2   8  13      117.26      112.88      9.20 o 
   3   8  13        5.66        8.79      4.38 o 
   4   8  13        1.03        8.37      4.88 o 
   5   8  13       24.05       26.94      7.30 o 
  -4   9  13       43.38       35.36      7.66 o 
  -3   9  13        7.05       12.02      5.09 o 
  -2   9  13        0.02        3.30      3.32 o 
  -1   9  13       80.18       84.18      7.04 o 
   0   9  13       28.98       42.33     11.07 o 
   1   9  13      213.53      205.14     14.72 o 
   2   9  13       42.00       42.91      6.32 o 
 -10   0  14       18.07       14.22      9.07 o 
  -8   0  14     1032.79     1026.55     24.71 o 
  -6   0  14      323.02      316.31     17.38 o 
  -4   0  14      142.55      149.59      7.83 o 
  -2   0  14       64.55       48.82      6.43 o 
   0   0  14      996.79     1002.59     19.60 o 
   2   0  14      470.53      455.17     15.72 o 
   4   0  14      450.37      385.85      9.98 o 
   6   0  14       44.02       32.24      6.18 o 
   8   0  14      160.61      193.54     19.83 o 
 -11   1  14        1.01        9.46      7.04 o 
 -10   1  14        4.50        5.22      5.27 o 
  -9   1  14        5.65        0.82      5.12 o 
  -8   1  14       11.88        7.80      3.08 o 
  -7   1  14      140.58      142.05      5.23 o 
  -6   1  14       52.34       46.61      4.22 o 
  -5   1  14      137.47      152.87      5.70 o 
  -4   1  14      491.23      470.34     12.44 o 
  -3   1  14        2.52        2.26      2.93 o 
  -2   1  14       34.89       37.38      4.21 o 
  -1   1  14      256.45      240.23      7.07 o 
   0   1  14        0.94        4.18      3.15 o 
   1   1  14       25.92       28.76      2.94 o 
   2   1  14        7.60        6.86      1.94 o 
   3   1  14       20.37       18.36      2.58 o 
   4   1  14       24.21       15.20      2.58 o 
   5   1  14       29.43       14.01      3.68 o 
   6   1  14       28.62       31.80      3.44 o 
   7   1  14        0.26        3.23      2.09 o 
   8   1  14       36.52       44.84      5.28 o 
   9   1  14        8.12        2.32      2.99 o 
 -11   2  14       75.62       87.94     10.95 o 
 -10   2  14        3.48        5.46      5.42 o 
  -9   2  14      225.77      214.71      8.89 o 
  -8   2  14       19.75       26.45      4.88 o 
  -7   2  14        2.60        2.70      1.65 o 
  -6   2  14        8.69        9.43      2.50 o 
  -5   2  14       43.74       40.28      4.34 o 
  -4   2  14        4.18        0.43      2.60 o 
  -3   2  14      109.25      122.02      5.82 o 
  -2   2  14       21.89       16.73      3.45 o 
  -1   2  14      140.17      143.62      6.78 o 
   0   2  14      296.35      261.63     13.69 o 
   1   2  14      227.50      195.76     10.11 o 
   2   2  14      497.25      459.63      7.59 o 
   3   2  14      224.15      210.36      6.45 o 
   4   2  14      135.66      147.84      5.65 o 
   5   2  14       17.93       19.99      3.04 o 
   6   2  14        5.28        4.99      2.11 o 
   7   2  14        5.15        7.38      2.78 o 
   8   2  14       72.84       84.65      5.09 o 
   9   2  14      116.45      120.59      6.43 o 
 -11   3  14        0.30        7.25     10.61 o 
 -10   3  14      103.97       95.37      9.80 o 
  -9   3  14        0.01        1.65      2.54 o 
  -8   3  14      329.23      338.64     11.39 o 
  -7   3  14        3.17        7.37      3.50 o 
  -6   3  14       19.70       20.99      3.55 o 
  -5   3  14      197.74      179.85      6.19 o 
  -4   3  14       20.22       20.49      3.59 o 
  -3   3  14       26.94       20.62      4.01 o 
  -2   3  14       52.10       48.42      5.18 o 
  -1   3  14       50.03       55.79      4.47 o 
   0   3  14     1960.22     2021.04     18.40 o 
   1   3  14      130.91      122.84      8.78 o 
   2   3  14      170.72      166.13     10.92 o 
   3   3  14       22.89       19.58      3.43 o 
   4   3  14       16.36       13.09      3.95 o 
   5   3  14      179.24      186.22      8.76 o 
   6   3  14        1.49        4.92      2.19 o 
   7   3  14        0.20        2.67      2.15 o 
   8   3  14        0.00        2.40      2.09 o 
   9   3  14       12.54        8.23      2.91 o 
 -10   4  14        5.21        5.79      5.23 o 
  -9   4  14      179.45      193.65     16.99 o 
  -8   4  14        4.02        4.21      2.82 o 
  -7   4  14        8.65        5.85      5.21 o 
  -6   4  14        5.19        6.98      2.35 o 
  -5   4  14      296.86      284.66      7.21 o 
  -4   4  14       28.09       22.66      4.07 o 
  -3   4  14        3.61        6.45      3.48 o 
  -2   4  14      144.60      125.71      5.90 o 
  -1   4  14        0.06        5.73      2.47 o 
   0   4  14       23.57       26.08      5.51 o 
   1   4  14      294.32      294.29     10.64 o 
   2   4  14        0.00        5.82      4.34 o 
   3   4  14      394.61      389.19     11.37 o 
   4   4  14       34.38       38.83      5.95 o 
   5   4  14       11.05       14.25      4.24 o 
   6   4  14        2.66        3.37      2.03 o 
   7   4  14      118.15      155.78     10.05 o 
   8   4  14       13.54       15.07      5.93 o 
 -10   5  14        7.58       11.49      5.32 o 
  -9   5  14        7.49        3.18      3.64 o 
  -8   5  14       40.81       38.31      5.65 o 
  -7   5  14      141.41      132.03      7.34 o 
  -6   5  14        0.40        4.23      3.87 o 
  -5   5  14        4.18        5.64      3.01 o 
  -4   5  14      223.18      188.89      6.13 o 
  -3   5  14      233.76      206.71      7.95 o 
  -2   5  14       19.33       17.61      3.49 o 
  -1   5  14      150.95      139.46      7.55 o 
   0   5  14       21.06       25.23      5.80 o 
   1   5  14      221.85      212.70      9.78 o 
   2   5  14       22.51       15.26      4.84 o 
   3   5  14      128.90      147.00      8.72 o 
   4   5  14      229.47      215.36      8.74 o 
   5   5  14      219.57      208.42      8.28 o 
   6   5  14        4.31        5.49      3.45 o 
   7   5  14        2.69       10.76      7.77 o 
   8   5  14       11.27       10.64      4.91 o 
  -9   6  14        0.46        1.17      2.92 o 
  -8   6  14      175.97      157.59     10.09 o 
  -7   6  14       13.42       12.87      4.48 o 
  -6   6  14       12.02       20.28      6.74 o 
  -5   6  14        2.79        5.74      3.55 o 
  -4   6  14       52.86       34.44      4.02 o 
  -3   6  14       15.90       19.55      3.64 o 
  -2   6  14        9.92        7.10      3.93 o 
  -1   6  14       34.65       32.11      5.05 o 
   0   6  14        7.15        7.75      5.11 o 
   1   6  14       23.62       33.25      9.19 o 
   2   6  14        2.53        5.68      3.69 o 
   3   6  14        0.13        5.30      4.01 o 
   4   6  14      370.19      378.41     10.43 o 
   5   6  14       16.78       15.24      4.06 o 
   6   6  14       19.36       17.42      5.59 o 
   7   6  14       69.66       83.71     13.87 o 
  -8   7  14        0.97        4.47      4.26 o 
  -7   7  14       11.74        7.32      4.55 o 
  -6   7  14       36.20       37.73      4.96 o 
  -5   7  14      214.86      221.91     22.65 o 
  -4   7  14        6.11        8.32      3.87 o 
  -3   7  14        0.16        2.58      3.43 o 
  -2   7  14        6.48        7.32      3.40 o 
  -1   7  14        0.00        8.94      4.18 o 
   0   7  14       34.27       60.64     17.21 o 
   1   7  14       88.46       91.39      9.25 o 
   2   7  14      102.31      105.48      7.62 o 
   3   7  14       21.62       20.86      4.87 o 
   4   7  14       13.84       17.58      4.66 o 
   5   7  14       11.72        5.66      5.78 o 
   6   7  14       13.83       10.24      4.61 o 
  -6   8  14       68.97       68.01     13.83 o 
  -5   8  14       77.32       65.55      8.31 o 
  -4   8  14        0.32        6.80      5.47 o 
  -3   8  14      176.51      192.09      8.73 o 
  -2   8  14       33.56       37.34     14.84 o 
  -1   8  14       10.14       15.59      5.73 o 
   0   8  14       47.59       51.33      9.25 o 
   1   8  14      122.32      125.17      9.42 o 
   2   8  14        7.15       10.45      4.46 o 
   3   8  14      223.93      240.05     14.42 o 
   4   8  14      102.02      102.71      7.58 o 
  -3   9  14        1.89       10.42      5.02 o 
  -2   9  14       18.42       26.24      5.41 o 
  -1   9  14       36.19       45.63      8.67 o 
   0   9  14        4.55        6.78      3.61 o 
   1   9  14       43.62       40.02      6.55 o 
 -11   0  15        3.13        9.25      7.17 o 
  -9   0  15        0.05       15.83      9.22 o 
  -7   0  15       15.26       16.90      3.82 o 
  -5   0  15      454.19      456.35     16.50 o 
  -3   0  15        7.05        5.34      3.98 o 
  -1   0  15        1.01        2.20      3.50 o 
   1   0  15       80.08       78.28      6.54 o 
   3   0  15      152.73      116.10      9.19 o 
   5   0  15      348.11      295.03      9.61 o 
   7   0  15       20.76       24.96      6.43 o 
   9   0  15       19.74       23.41      7.82 o 
 -11   1  15      140.47      156.37     11.76 o 
 -10   1  15        6.03        4.04      5.30 o 
  -9   1  15      130.74      136.02      9.69 o 
  -8   1  15       46.82       43.72      5.15 o 
  -7   1  15      114.70       99.30      4.47 o 
  -6   1  15       38.95       41.59      4.98 o 
  -5   1  15       15.27       13.19      3.44 o 
  -4   1  15       28.78       33.95      4.45 o 
  -3   1  15       24.85       29.99      3.76 o 
  -2   1  15        5.22        8.05      3.50 o 
  -1   1  15      404.44      420.06      9.49 o 
   0   1  15      127.24      116.47      7.43 o 
   1   1  15      344.66      336.53      6.91 o 
   2   1  15       91.27       91.62      3.87 o 
   3   1  15       14.59       11.66      3.27 o 
   4   1  15      709.03      642.77     10.01 o 
   5   1  15       55.36       56.13      3.83 o 
   6   1  15       76.72       70.16      4.25 o 
   7   1  15      154.58      147.80      5.46 o 
   8   1  15       14.06       22.24      3.85 o 
   9   1  15      179.93      207.28     16.56 o 
 -11   2  15       29.70       36.72      9.01 o 
 -10   2  15       79.68      103.16     14.10 o 
  -9   2  15      593.49      651.84     18.77 o 
  -8   2  15        1.61        2.10      2.36 o 
  -7   2  15       16.01       19.22      4.71 o 
  -6   2  15       52.63       50.29      4.22 o 
  -5   2  15       49.00       50.15      4.18 o 
  -4   2  15       31.59       35.13      4.00 o 
  -3   2  15       80.86       79.09      4.93 o 
  -2   2  15       32.98       39.48      4.88 o 
  -1   2  15       30.37       25.76      3.92 o 
   0   2  15      978.16      959.24     29.14 o 
   1   2  15      691.65      682.01     26.51 o 
   2   2  15       37.97       39.49      4.55 o 
   3   2  15        4.64        5.31      2.18 o 
   4   2  15       36.07       36.46      3.62 o 
   5   2  15      208.57      197.87      6.89 o 
   6   2  15       19.05       14.23      2.75 o 
   7   2  15      224.37      260.51      7.12 o 
   8   2  15       47.86       50.81      5.04 o 
   9   2  15        3.25        9.87      7.38 o 
 -10   3  15        0.21        2.33      5.27 o 
  -9   3  15      215.23      247.98     17.05 o 
  -8   3  15      192.02      192.78      7.75 o 
  -7   3  15        4.33        4.63      3.24 o 
  -6   3  15        1.04        4.85      2.39 o 
  -5   3  15        0.29        4.27      2.81 o 
  -4   3  15      240.50      216.10      8.69 o 
  -3   3  15      148.66      134.21      8.86 o 
  -2   3  15       67.42       77.29      5.14 o 
  -1   3  15      101.14       99.95      5.37 o 
   0   3  15      477.77      444.79     13.59 o 
   1   3  15        0.39        3.32      4.00 o 
   2   3  15       69.08       72.59      8.98 o 
   3   3  15        0.02        3.58      2.45 o 
   4   3  15       48.69       46.59      3.97 o 
   5   3  15       32.03       38.46      3.60 o 
   6   3  15        0.44        3.94      2.11 o 
   7   3  15        5.34        7.79      3.16 o 
   8   3  15       12.41        8.61      2.75 o 
 -10   4  15       41.12       45.84      9.56 o 
  -9   4  15       22.51       19.48      4.97 o 
  -8   4  15       50.10       50.46      5.75 o 
  -7   4  15       35.41       41.09      5.93 o 
  -6   4  15       18.10       15.68      5.19 o 
  -5   4  15      481.09      454.08     15.62 o 
  -4   4  15       86.40       62.75      4.80 o 
  -3   4  15        8.47        6.09      2.91 o 
  -2   4  15        3.53        7.42      3.87 o 
  -1   4  15       40.74       45.96      6.16 o 
   0   4  15        2.89        7.90      5.03 o 
   1   4  15      363.52      354.44     11.55 o 
   2   4  15       24.13       28.36      7.35 o 
   3   4  15        0.69        4.72      4.20 o 
   4   4  15       42.42       49.67      5.47 o 
   5   4  15       70.46       77.52      6.35 o 
   6   4  15       50.82       58.15      6.12 o 
   7   4  15       57.63       58.45      7.87 o 
   8   4  15      130.27      137.54      9.75 o 
  -9   5  15       20.61       20.72      5.93 o 
  -8   5  15      143.66      163.10      8.21 o 
  -7   5  15        4.87       12.39      5.42 o 
  -6   5  15      101.84       95.01      6.31 o 
  -5   5  15        0.32        3.71      2.53 o 
  -4   5  15        2.39        4.82      3.47 o 
  -3   5  15        7.03        9.26      3.51 o 
  -2   5  15      145.33      170.86     13.74 o 
  -1   5  15      135.72      137.90      8.02 o 
   0   5  15        0.06        1.12      3.57 o 
   1   5  15        8.67        9.82      5.35 o 
   2   5  15       91.40       90.23      7.64 o 
   3   5  15       25.87       26.70      5.51 o 
   4   5  15       84.76       92.63     10.48 o 
   5   5  15       87.42       80.21      5.73 o 
   6   5  15        5.79        4.77      2.86 o 
   7   5  15        5.79        5.76      3.11 o 
  -8   6  15      162.47      176.95     12.24 o 
  -7   6  15       66.89       84.64      7.10 o 
  -6   6  15        4.40       11.65      5.26 o 
  -5   6  15        7.48       16.79      4.38 o 
  -4   6  15       10.91       12.86      3.14 o 
  -3   6  15        8.00       13.73      4.43 o 
  -2   6  15       13.01       14.83      4.26 o 
  -1   6  15       46.56       48.14      6.24 o 
   0   6  15       17.05       15.40      4.24 o 
   1   6  15      139.49      139.67     12.71 o 
   2   6  15       17.92       17.59      5.67 o 
   3   6  15       38.15       44.05      6.53 o 
   4   6  15       36.87       33.82      5.65 o 
   5   6  15        0.00        0.45      3.12 o 
   6   6  15       56.82       69.47      7.25 o 
  -7   7  15        6.90        8.93      3.16 o 
  -6   7  15        3.49        3.35      4.45 o 
  -5   7  15        6.01       16.57      6.84 o 
  -4   7  15       85.06       76.88      6.29 o 
  -3   7  15        0.95        5.33      3.97 o 
  -2   7  15       10.33       13.87      4.30 o 
  -1   7  15        3.08        8.88      4.13 o 
   0   7  15        4.68        9.22      4.59 o 
   1   7  15       12.07       13.80      5.77 o 
   2   7  15        0.20        3.79      3.77 o 
   3   7  15        0.63        3.11      3.88 o 
   4   7  15       48.77       51.30      6.24 o 
   5   7  15      134.98      138.78      9.02 o 
  -5   8  15       57.62       54.31      8.82 o 
  -4   8  15        1.61        5.44      4.56 o 
  -3   8  15        0.01        7.12      4.30 o 
  -2   8  15        9.84        6.91      4.08 o 
  -1   8  15        9.40       15.91      5.24 o 
   0   8  15       45.23       59.45      8.77 o 
   1   8  15        1.87        6.26      3.51 o 
   2   8  15        9.07        6.86      4.84 o 
   3   8  15       89.87       88.17      7.26 o 
 -10   0  16       13.60        5.20      8.05 o 
  -8   0  16      397.60      435.04     19.42 o 
  -6   0  16       26.09       39.46      6.38 o 
  -4   0  16       10.29        8.67      4.75 o 
  -2   0  16       43.56       46.26      5.99 o 
   0   0  16      235.22      254.56      9.47 o 
   2   0  16        2.84        2.23      2.58 o 
   4   0  16       14.21       10.45      4.25 o 
   6   0  16       36.25       37.81      6.23 o 
   8   0  16        4.39        8.71      4.70 o 
 -11   1  16        7.98       17.50      7.82 o 
 -10   1  16      129.98      144.81     10.67 o 
  -9   1  16       51.80       45.20      9.44 o 
  -8   1  16      135.01      150.63      9.23 o 
  -7   1  16       34.50       36.84      3.74 o 
  -6   1  16      267.62      255.79      6.48 o 
  -5   1  16       36.93       30.17      4.02 o 
  -4   1  16       24.60       27.39      4.46 o 
  -3   1  16       15.62       13.94      2.97 o 
  -2   1  16       68.56       65.48      4.43 o 
  -1   1  16      268.04      262.79      7.29 o 
   0   1  16        2.29        3.04      2.76 o 
   1   1  16        0.96        5.33      2.63 o 
   2   1  16       54.02       48.41      2.99 o 
   3   1  16        4.30        4.78      2.13 o 
   4   1  16      263.32      226.71      8.65 o 
   5   1  16       15.07       11.70      2.45 o 
   6   1  16       10.83       10.04      2.34 o 
   7   1  16      109.68      117.97      6.16 o 
   8   1  16       27.28       37.46      5.03 o 
 -10   2  16        1.72       15.49     11.56 o 
  -9   2  16      110.39       85.98     14.77 o 
  -8   2  16      108.13      118.93      6.44 o 
  -7   2  16       42.89       38.40      4.47 o 
  -6   2  16       13.27       14.20      3.46 o 
  -5   2  16      281.81      253.95      8.78 o 
  -4   2  16       42.91       53.51      4.63 o 
  -3   2  16        8.03        6.53      3.37 o 
  -2   2  16        8.59        9.14      3.70 o 
  -1   2  16      446.19      416.97      8.64 o 
   0   2  16       29.18       29.02      4.41 o 
   1   2  16      245.07      240.78      6.70 o 
   2   2  16       49.69       46.65      5.37 o 
   3   2  16        5.51        6.67      2.72 o 
   4   2  16        9.58        7.84      1.93 o 
   5   2  16       19.67       16.09      3.15 o 
   6   2  16        0.34        3.08      2.08 o 
   7   2  16        0.11        5.10      2.49 o 
   8   2  16      143.93      155.41      7.81 o 
 -10   3  16       77.07       64.12      8.34 o 
  -9   3  16       22.83       19.59      6.32 o 
  -8   3  16       20.82       15.83      4.98 o 
  -7   3  16        6.38        7.70      3.18 o 
  -6   3  16        8.14        7.95      3.91 o 
  -5   3  16        3.10        4.39      3.14 o 
  -4   3  16       94.60       89.97      5.16 o 
  -3   3  16        2.03        3.96      2.75 o 
  -2   3  16       88.20       87.71      5.67 o 
  -1   3  16       21.26       18.68      4.32 o 
   0   3  16       11.98        9.89      5.74 o 
   1   3  16       11.03       12.70      4.74 o 
   2   3  16       75.43       67.30      6.44 o 
   3   3  16        7.41        8.08      3.64 o 
   4   3  16        0.67        4.97      3.26 o 
   5   3  16      123.31      128.54      7.12 o 
   6   3  16      152.37      138.20      7.28 o 
   7   3  16        2.22        8.10      3.64 o 
   8   3  16      195.41      216.38     10.36 o 
  -9   4  16       92.11       99.32      7.26 o 
  -8   4  16       67.60       72.59      5.93 o 
  -7   4  16       53.38       51.51      6.13 o 
  -6   4  16        9.11        6.40      3.55 o 
  -5   4  16       46.52       42.44      4.97 o 
  -4   4  16        1.49        4.67      2.56 o 
  -3   4  16        0.23        2.52      3.20 o 
  -2   4  16       59.94       66.27      4.58 o 
  -1   4  16       18.04       25.17      6.34 o 
   0   4  16       30.70       40.16      6.53 o 
   1   4  16       13.88       17.62      4.71 o 
   2   4  16        4.74        8.23      4.75 o 
   3   4  16        1.53        7.05      4.54 o 
   4   4  16       83.72       95.03      5.89 o 
   5   4  16       16.98       14.63      3.70 o 
   6   4  16        0.33        3.90      2.58 o 
   7   4  16        2.95        8.99      4.71 o 
  -9   5  16       52.47       43.59      7.87 o 
  -8   5  16        8.54        7.00      3.57 o 
  -7   5  16       21.44       24.82      4.98 o 
  -6   5  16       16.39       17.71      4.59 o 
  -5   5  16      210.05      222.69      7.76 o 
  -4   5  16      184.42      169.67      9.02 o 
  -3   5  16        0.67        4.21      2.80 o 
  -2   5  16        9.54        9.46      4.77 o 
  -1   5  16      111.04      108.59      8.10 o 
   0   5  16       70.75       80.45      7.30 o 
   1   5  16       35.48       37.67      6.93 o 
   2   5  16       43.07       43.36      6.90 o 
   3   5  16      728.99      802.19     16.65 o 
   4   5  16        4.86       15.10      5.32 o 
   5   5  16       30.97       38.85      4.90 o 
   6   5  16       19.04       21.24      5.08 o 
   7   5  16       15.80       26.86      9.66 o 
  -8   6  16        3.74        4.22      3.55 o 
  -7   6  16        8.46        8.23      5.29 o 
  -6   6  16       68.43       74.84      5.94 o 
  -5   6  16        9.01        5.11      3.34 o 
  -4   6  16        0.10        4.19      3.44 o 
  -3   6  16       26.91       18.22      4.81 o 
  -2   6  16       62.84       59.29      7.90 o 
  -1   6  16       41.26       46.67      5.82 o 
   0   6  16       24.66       28.57      5.72 o 
   1   6  16       26.23       39.65     10.70 o 
   2   6  16      142.03      142.09      9.09 o 
   3   6  16       98.46       92.02      7.23 o 
   4   6  16       73.04       73.49      7.00 o 
   5   6  16        0.30        9.79      3.96 o 
   6   6  16       11.87       17.21      6.44 o 
  -6   7  16        4.83        8.68      5.06 o 
  -5   7  16       18.26       14.92      8.89 o 
  -4   7  16       31.79       35.96      5.26 o 
  -3   7  16        4.22        7.86      4.60 o 
  -2   7  16       28.50       36.34      5.88 o 
  -1   7  16       11.43       18.76      4.72 o 
   0   7  16      122.16      152.11      9.29 o 
   1   7  16        9.98       12.55      4.40 o 
   2   7  16       16.55       19.53      5.38 o 
   3   7  16        5.18        7.58      3.94 o 
   4   7  16      367.18      410.45     12.46 o 
  -4   8  16       25.01       47.52      8.34 o 
  -3   8  16        4.20        4.14      3.82 o 
  -2   8  16       44.45       46.32      6.71 o 
  -1   8  16       13.84       10.49      4.21 o 
   0   8  16       71.72       85.38      9.38 o 
   1   8  16        9.97       10.99      3.64 o 
   2   8  16      151.22      159.01     16.57 o 
  -9   0  17       72.03       81.33     14.66 o 
  -7   0  17       30.35       22.23      7.48 o 
  -5   0  17       18.01       16.98      5.98 o 
  -3   0  17      114.77       95.78      7.39 o 
  -1   0  17      551.44      570.83     16.09 o 
   1   0  17       15.56       15.55      3.76 o 
   3   0  17        0.63        2.99      1.34 o 
   5   0  17      123.27      129.05     13.69 o 
   7   0  17       60.74       62.16     10.49 o 
 -10   1  17       84.19       80.55     14.03 o 
  -9   1  17       35.68       45.23     13.97 o 
  -8   1  17       33.75       33.84      4.37 o 
  -7   1  17       17.22       18.77      3.09 o 
  -6   1  17        3.39        4.60      2.82 o 
  -5   1  17       13.59       12.61      3.25 o 
  -4   1  17       25.93       32.08      4.42 o 
  -3   1  17        0.42        3.22      2.60 o 
  -2   1  17       53.85       54.84      4.72 o 
  -1   1  17     2149.09     2163.02     30.06 o 
   0   1  17      587.18      586.55     10.99 o 
   1   1  17       22.38       18.17      3.95 o 
   2   1  17       73.91       63.24      3.50 o 
   3   1  17      234.02      228.68      6.20 o 
   4   1  17       47.56       34.78      5.36 o 
   5   1  17        2.84        2.38      1.87 o 
   6   1  17        0.04        1.71      2.28 o 
   7   1  17        2.70        3.84      2.60 o 
   8   1  17       18.11       22.36      3.79 o 
 -10   2  17       43.12       70.10      9.86 o 
  -9   2  17      570.87      621.81     17.40 o 
  -8   2  17       69.64       61.09      5.57 o 
  -7   2  17        1.66        3.65      2.87 o 
  -6   2  17       13.54       19.22      3.53 o 
  -5   2  17       75.98       62.77      4.36 o 
  -4   2  17       20.66       19.91      3.87 o 
  -3   2  17       77.40       73.72      5.32 o 
  -2   2  17      353.64      350.68      8.73 o 
  -1   2  17       71.98       61.95      4.82 o 
   0   2  17      303.24      326.40     13.14 o 
   1   2  17       13.50       14.38      5.02 o 
   2   2  17       16.11       16.22      4.13 o 
   3   2  17      139.59      131.35      8.01 o 
   4   2  17       35.28       26.11      3.90 o 
   5   2  17       23.35       26.99      3.24 o 
   6   2  17        0.92        9.00      2.81 o 
   7   2  17       28.76       30.14      4.76 o 
   8   2  17       47.06       42.11     10.48 o 
 -10   3  17       10.03        6.19      5.14 o 
  -9   3  17       22.96       19.12      7.32 o 
  -8   3  17       24.71       24.47      4.49 o 
  -7   3  17        0.01        5.38      3.13 o 
  -6   3  17       19.63       19.63      3.04 o 
  -5   3  17       77.97       67.56      4.76 o 
  -4   3  17       27.01       25.14      4.14 o 
  -3   3  17        3.49        1.96      2.36 o 
  -2   3  17        9.77       14.31      4.95 o 
  -1   3  17        0.81        4.69      3.02 o 
   0   3  17       36.39       37.53      6.68 o 
   1   3  17       81.14       81.12      7.40 o 
   2   3  17        1.08        2.50      2.08 o 
   3   3  17       58.45       57.91      8.79 o 
   4   3  17        9.09        8.65      3.48 o 
   5   3  17        0.01        3.39      2.51 o 
   6   3  17       95.50       94.96      6.36 o 
   7   3  17      192.00      198.61      8.26 o 
  -9   4  17       65.32       65.90      6.10 o 
  -8   4  17        5.39        9.90      4.21 o 
  -7   4  17        0.02        5.11      3.67 o 
  -6   4  17       22.50       25.59      4.95 o 
  -5   4  17       79.35       67.86      5.01 o 
  -4   4  17        4.49        5.42      2.93 o 
  -3   4  17        2.72        8.90      3.28 o 
  -2   4  17       24.59       27.28      5.09 o 
  -1   4  17        5.72        9.64      5.83 o 
   0   4  17       40.74       42.09      6.30 o 
   1   4  17       21.78       27.58      5.40 o 
   2   4  17      134.12      147.24     16.58 o 
   3   4  17      120.94      132.22      9.53 o 
   4   4  17       53.86       62.13      6.06 o 
   5   4  17       38.98       38.57      4.77 o 
   6   4  17        0.21        5.38      2.86 o 
   7   4  17        3.95       10.44      4.68 o 
  -8   5  17      105.15      115.92      7.26 o 
  -7   5  17        2.69        5.77      3.96 o 
  -6   5  17       26.95       35.40     17.59 o 
  -5   5  17        4.72        2.62      2.29 o 
  -4   5  17       20.67       20.44      3.52 o 
  -3   5  17        0.49        6.59      4.08 o 
  -2   5  17        2.00        6.63      4.16 o 
  -1   5  17      361.12      354.89     27.57 o 
   0   5  17       15.36       15.43      5.60 o 
   1   5  17       35.84       39.51      6.22 o 
   2   5  17      249.76      264.32     11.65 o 
   3   5  17       27.45       31.33      6.33 o 
   4   5  17      120.38      130.42      7.98 o 
   5   5  17       32.32       34.65      4.82 o 
   6   5  17      223.41      249.64      9.77 o 
  -7   6  17       28.44       33.47      8.35 o 
  -6   6  17        9.10        5.86      5.27 o 
  -5   6  17       80.37       88.23     12.28 o 
  -4   6  17        4.59       13.09      3.83 o 
  -3   6  17      104.36      100.02      6.71 o 
  -2   6  17       37.40       52.42      6.47 o 
  -1   6  17       40.80       51.43     10.22 o 
   0   6  17      241.01      244.89      9.47 o 
   1   6  17        0.01       16.14      9.95 o 
   2   6  17       17.17       23.68      6.84 o 
   3   6  17        0.17        0.46      3.85 o 
   4   6  17      103.30      109.81      7.93 o 
   5   6  17        0.02        3.15      4.05 o 
  -6   7  17       10.75        7.36      5.09 o 
  -5   7  17      174.66      203.05     22.69 o 
  -4   7  17       85.86      111.48     11.00 o 
  -3   7  17        4.37        5.10      4.53 o 
  -2   7  17       25.80       33.67      6.15 o 
  -1   7  17        1.75        4.35      3.97 o 
   0   7  17      170.09      170.07     11.53 o 
   1   7  17        2.27        8.94      4.10 o 
   2   7  17       88.74       98.54      8.44 o 
   3   7  17      179.75      169.53     12.55 o 
  -2   8  17       61.63       63.79      8.37 o 
  -1   8  17        1.06       11.71      4.36 o 
   0   8  17       37.53       46.96      8.05 o 
 -10   0  18       97.52      117.24     14.78 o 
  -8   0  18        0.06        9.12     10.00 o 
  -6   0  18       13.28       14.81      4.65 o 
  -4   0  18       95.89      106.66      8.12 o 
  -2   0  18       33.50       47.51      6.59 o 
   0   0  18     1002.28     1004.65     15.72 o 
   2   0  18       55.10       52.89     10.95 o 
   4   0  18       95.09       47.08     19.95 o 
   6   0  18        0.48        2.96      3.44 o 
 -10   1  18       54.22       50.26      8.20 o 
  -9   1  18       22.36       28.80      8.11 o 
  -8   1  18        4.49        1.04      5.00 o 
  -7   1  18        1.34        5.79      2.50 o 
  -6   1  18       49.46       48.79      4.35 o 
  -5   1  18      114.14      108.49      5.60 o 
  -4   1  18       42.25       52.03      5.17 o 
  -3   1  18        8.54        5.47      3.53 o 
  -2   1  18        1.82        5.38      3.43 o 
  -1   1  18      398.77      384.42      7.85 o 
   0   1  18       29.26       29.65      4.65 o 
   1   1  18       24.31       23.18      3.58 o 
   2   1  18       60.93       55.85      4.07 o 
   3   1  18       56.81       50.32      4.64 o 
   4   1  18       39.70       24.11      4.60 o 
   5   1  18       20.48       15.67      3.83 o 
   6   1  18       44.75       53.72      6.05 o 
   7   1  18       12.13        9.74      3.42 o 
  -9   2  18       32.78       13.01      8.43 o 
  -8   2  18        0.63        4.52      2.76 o 
  -7   2  18       95.04       93.87      5.99 o 
  -6   2  18       33.85       31.09      3.79 o 
  -5   2  18       23.52       13.68      3.40 o 
  -4   2  18        1.81        7.28      3.53 o 
  -3   2  18       36.70       36.93      4.30 o 
  -2   2  18      260.85      252.37     12.26 o 
  -1   2  18      146.55      157.89      8.64 o 
   0   2  18      173.02      166.64     10.08 o 
   1   2  18       37.30       34.76      5.27 o 
   2   2  18        1.59        7.41      4.96 o 
   3   2  18      188.42      184.53     11.00 o 
   4   2  18       53.88       48.28      5.80 o 
   5   2  18       34.12       26.02      7.36 o 
   6   2  18        0.89        4.56      2.68 o 
   7   2  18      300.80      346.21     24.52 o 
  -9   3  18        0.19        3.19      4.75 o 
  -8   3  18       22.38       21.17      4.42 o 
  -7   3  18       21.04       26.96      4.19 o 
  -6   3  18        1.35        3.94      2.71 o 
  -5   3  18       19.06       14.17      2.99 o 
  -4   3  18       60.88       58.47      4.55 o 
  -3   3  18        1.37        1.95      3.94 o 
  -2   3  18       90.82       97.99      5.29 o 
  -1   3  18       31.22       35.61      5.54 o 
   0   3  18       49.49       45.32      6.31 o 
   1   3  18        8.96        6.35      4.22 o 
   2   3  18       13.47       17.50      4.34 o 
   3   3  18      295.15      289.15     11.65 o 
   4   3  18        6.84        9.56      3.60 o 
   5   3  18        1.10        0.90      2.89 o 
   6   3  18      128.68      141.39      7.84 o 
   7   3  18      144.82      165.97      8.40 o 
  -8   4  18        1.34        4.92      2.79 o 
  -7   4  18        6.49        4.86      3.17 o 
  -6   4  18       48.14       44.38      5.25 o 
  -5   4  18        7.97        5.52      2.77 o 
  -4   4  18       48.55       49.61      4.50 o 
  -3   4  18       54.68       57.13      4.92 o 
  -2   4  18        2.14        6.30      4.34 o 
  -1   4  18        2.51        9.09      5.39 o 
   0   4  18       15.10       13.37      4.91 o 
   1   4  18        4.49        5.61      3.87 o 
   2   4  18       63.24       68.12      7.67 o 
   3   4  18      114.31      124.35      9.37 o 
   4   4  18       35.37       29.98      6.81 o 
   5   4  18       18.47       27.21      4.69 o 
   6   4  18        0.00        3.78      3.03 o 
  -8   5  18        0.90        5.79      3.53 o 
  -7   5  18       33.82       27.90      6.45 o 
  -6   5  18        0.41        2.94      2.84 o 
  -5   5  18      206.13      219.61      6.93 o 
  -4   5  18       35.53       35.51      5.73 o 
  -3   5  18        0.25        3.31      3.67 o 
  -2   5  18        1.46        8.81      4.67 o 
  -1   5  18        0.38        2.16      3.93 o 
   0   5  18       12.56        9.83      4.17 o 
   1   5  18      115.10      115.95      9.80 o 
   2   5  18        5.87        4.44      3.49 o 
   3   5  18        4.73        8.59      6.08 o 
   4   5  18       69.10       76.11     11.11 o 
   5   5  18        0.52        5.07      3.81 o 
  -6   6  18       72.07       85.78     10.32 o 
  -5   6  18       13.06        9.78      5.48 o 
  -4   6  18       30.44       24.26      4.81 o 
  -3   6  18       13.22       11.89      4.14 o 
  -2   6  18       12.31        8.83      4.11 o 
  -1   6  18        8.98       11.18      7.54 o 
   0   6  18      262.31      282.68     20.77 o 
   1   6  18       55.36       52.39      6.57 o 
   2   6  18        0.82        5.33      4.07 o 
   3   6  18       59.74       57.54      8.51 o 
   4   6  18       90.84       86.83      9.26 o 
  -4   7  18       43.72       55.10      9.47 o 
  -3   7  18        1.71        7.77      4.05 o 
  -2   7  18        1.33        2.40      3.13 o 
  -1   7  18        5.06       13.18      5.57 o 
   0   7  18        0.24        8.41      4.29 o 
   1   7  18        3.71        6.56      4.10 o 
   2   7  18       18.58       17.61      5.38 o 
  -9   0  19      135.93      143.49     16.27 o 
  -7   0  19      188.18      172.36     15.84 o 
  -5   0  19        7.92        7.38      4.14 o 
  -3   0  19      248.06      260.30     11.19 o 
  -1   0  19      745.21      751.30     15.99 o 
   1   0  19       22.00       21.83      5.94 o 
   3   0  19       49.47       48.27     10.01 o 
   5   0  19       42.26       45.33     10.37 o 
   7   0  19        9.19        2.12      2.71 o 
  -9   1  19        7.97       12.80      6.02 o 
  -8   1  19       45.15       60.18     14.22 o 
  -7   1  19       40.87       40.28      5.13 o 
  -6   1  19       53.72       53.26      4.47 o 
  -5   1  19       12.40        7.41      3.18 o 
  -4   1  19       21.23       24.58      4.07 o 
  -3   1  19      168.95      185.14      7.22 o 
  -2   1  19       63.92       67.61      5.19 o 
  -1   1  19        1.16        3.64      2.94 o 
   0   1  19       12.88       13.63      4.02 o 
   1   1  19        0.57        5.50      2.63 o 
   2   1  19        0.47        2.79      4.11 o 
   3   1  19        3.93        8.30      2.72 o 
   4   1  19        2.51        5.39      1.85 o 
   5   1  19        2.72        3.89      2.67 o 
   6   1  19       21.87       19.94      4.68 o 
   7   1  19      213.42      226.05     14.19 o 
  -9   2  19      289.15      331.79     14.50 o 
  -8   2  19        8.57        8.62      3.63 o 
  -7   2  19       61.74       65.15      5.33 o 
  -6   2  19        5.59       10.75      3.24 o 
  -5   2  19       36.56       36.25      4.33 o 
  -4   2  19        5.51        3.10      3.17 o 
  -3   2  19       45.94       51.73      4.67 o 
  -2   2  19      300.88      325.61     10.46 o 
  -1   2  19      223.76      216.96      7.01 o 
   0   2  19       92.66      101.22      7.30 o 
   1   2  19       32.17       37.59      8.72 o 
   2   2  19       57.12       57.78      6.30 o 
   3   2  19        0.04        6.56      4.50 o 
   4   2  19       13.84       17.95      4.40 o 
   5   2  19        4.06        2.52      2.72 o 
   6   2  19       64.69       69.21      9.03 o 
  -8   3  19        0.35        3.30      3.27 o 
  -7   3  19        6.53        9.95      3.76 o 
  -6   3  19        7.80       10.60      3.96 o 
  -5   3  19       40.79       41.21      4.31 o 
  -4   3  19       34.83       38.15      6.41 o 
  -3   3  19       12.88       10.55      3.32 o 
  -2   3  19      244.42      228.08      9.93 o 
  -1   3  19       68.00       83.92      7.43 o 
   0   3  19        1.29        4.41      4.89 o 
   1   3  19        7.00        8.31      4.31 o 
   2   3  19       41.51       55.83      6.86 o 
   3   3  19       36.85       49.08      6.89 o 
   4   3  19        1.36        5.62      3.64 o 
   5   3  19        6.80        9.35      4.19 o 
   6   3  19       71.93       65.22      9.26 o 
  -8   4  19       18.74       15.07      3.67 o 
  -7   4  19        7.44        9.26      3.95 o 
  -6   4  19        0.64        5.01      4.77 o 
  -5   4  19        0.71        2.97      2.68 o 
  -4   4  19       10.84       12.07      2.85 o 
  -3   4  19        0.01        5.80      4.13 o 
  -2   4  19       87.91       99.61      7.18 o 
  -1   4  19      130.79      133.97      7.64 o 
   0   4  19        0.84        1.38      4.22 o 
   1   4  19       11.13        9.58      4.94 o 
   2   4  19       19.98       24.77      5.37 o 
   3   4  19       31.33       40.15      7.30 o 
   4   4  19       25.80       27.59      6.11 o 
   5   4  19        0.33        3.93      3.74 o 
  -7   5  19        0.52        1.60      2.60 o 
  -6   5  19       21.54       19.64      5.28 o 
  -5   5  19       17.07       13.72      5.49 o 
  -4   5  19      141.27      146.80      8.82 o 
  -3   5  19       23.74       14.60      4.15 o 
  -2   5  19        6.54        3.67      3.66 o 
  -1   5  19       72.42      100.55     10.33 o 
   0   5  19       68.80       72.39      7.59 o 
   1   5  19        0.75        4.67      4.49 o 
   2   5  19       39.24       39.01      6.45 o 
   3   5  19      103.12      101.61      8.91 o 
   4   5  19        4.99        7.66      4.46 o 
  -5   6  19       41.47       51.41      7.64 o 
  -4   6  19        0.02        6.67      3.93 o 
  -3   6  19       36.35       33.48      5.65 o 
  -2   6  19       53.14       62.34      7.24 o 
  -1   6  19       13.62        6.53      5.32 o 
   0   6  19        5.04        6.76      4.12 o 
   1   6  19       46.73       50.60      6.86 o 
   2   6  19      148.94      149.59     11.07 o 
   3   6  19       28.97       31.84      7.25 o 
  -3   7  19       15.64       12.10      4.59 o 
  -2   7  19       94.89       96.79      6.87 o 
  -1   7  19      102.54      106.58      8.28 o 
   0   7  19        1.10       11.21      4.67 o 
  -8   0  20       73.10       93.89     12.25 o 
  -6   0  20       54.05       36.18      5.71 o 
  -4   0  20        5.52        8.66      4.73 o 
  -2   0  20     1516.73     1548.32     47.80 o 
   0   0  20       15.06       20.32      7.77 o 
   2   0  20        0.20        4.85      3.48 o 
   4   0  20       28.60       23.61      6.49 o 
   6   0  20       44.40       20.71     16.37 o 
  -9   1  20        1.28        8.39      8.64 o 
  -8   1  20       39.51       49.36      9.44 o 
  -7   1  20        6.62        6.49      3.69 o 
  -6   1  20       21.53       15.70      3.53 o 
  -5   1  20       31.37       35.58      4.44 o 
  -4   1  20       14.50       16.95      3.75 o 
  -3   1  20       52.89       49.72      4.68 o 
  -2   1  20       61.11       55.52      4.92 o 
  -1   1  20      375.36      383.15     12.39 o 
   0   1  20       81.13       92.14      5.68 o 
   1   1  20       35.40       31.72      4.74 o 
   2   1  20       12.67       19.85      6.65 o 
   3   1  20       18.47       35.26      9.42 o 
   4   1  20       30.40       28.00      4.80 o 
   5   1  20       22.11       29.47      6.64 o 
   6   1  20      218.73      226.42      9.91 o 
  -8   2  20       20.39       29.62      7.37 o 
  -7   2  20        1.72        8.45      4.00 o 
  -6   2  20       41.68       38.36      6.31 o 
  -5   2  20        9.71        7.48      2.69 o 
  -4   2  20       29.51       26.26      4.16 o 
  -3   2  20      113.51      114.90      7.51 o 
  -2   2  20       28.74       28.10      3.86 o 
  -1   2  20      141.04      144.00     11.14 o 
   0   2  20        1.96        4.64      3.28 o 
   1   2  20        7.00       10.00      5.17 o 
   2   2  20       49.52       42.28      5.87 o 
   3   2  20       56.11       52.75      5.52 o 
   4   2  20        1.75        4.96      3.66 o 
   5   2  20        0.02        7.14      5.21 o 
   6   2  20        0.05        1.70      2.62 o 
  -8   3  20       39.01       35.85      6.22 o 
  -7   3  20        7.75       11.73      4.03 o 
  -6   3  20       41.63       36.97      5.30 o 
  -5   3  20       22.40       27.87      6.25 o 
  -4   3  20        0.97        4.37      2.64 o 
  -3   3  20       54.92       66.84      6.69 o 
  -2   3  20      205.29      213.43     17.74 o 
  -1   3  20        0.59        3.59      3.45 o 
   0   3  20        0.15        6.60      3.48 o 
   1   3  20        8.67       10.77      4.58 o 
   2   3  20        1.57        4.65      3.75 o 
   3   3  20      159.10      178.01      8.93 o 
   4   3  20       20.32       21.48      6.54 o 
   5   3  20        5.07        3.24      3.18 o 
  -7   4  20        6.51       13.11      5.20 o 
  -6   4  20       60.85       75.36      7.88 o 
  -5   4  20      168.52      173.27      8.11 o 
  -4   4  20       72.71       77.95      6.58 o 
  -3   4  20       53.27       64.91      6.70 o 
  -2   4  20        0.26        2.02      3.64 o 
  -1   4  20       19.76       16.54      4.65 o 
   0   4  20        3.31        9.78      5.60 o 
   1   4  20        1.31       10.60      4.89 o 
   2   4  20       36.43       39.67      6.16 o 
   3   4  20      108.68      125.92     11.06 o 
   4   4  20        0.64        4.84      3.49 o 
  -6   5  20      134.19      149.70      9.80 o 
  -5   5  20       62.67       77.86      7.88 o 
  -4   5  20       11.70       12.23      4.63 o 
  -3   5  20       35.20       45.72      9.71 o 
  -2   5  20       11.67       26.32      6.23 o 
  -1   5  20       70.55       73.34      6.93 o 
   0   5  20        4.67        7.29      4.08 o 
   1   5  20      142.67      158.00      9.54 o 
   2   5  20       49.26       48.28      6.28 o 
   3   5  20       14.40       13.45      6.42 o 
  -4   6  20        0.82        6.42      4.42 o 
  -3   6  20        0.07        5.32      3.96 o 
  -2   6  20       49.09       50.52      5.64 o 
  -1   6  20       13.54       22.47      5.46 o 
   0   6  20        0.11        3.94      3.86 o 
   1   6  20        2.97       14.05      6.37 o 
  -7   0  21      113.03      110.65     14.61 o 
  -5   0  21      134.92      120.25      8.48 o 
  -3   0  21       33.29       29.89      6.20 o 
  -1   0  21      128.49      124.36     14.40 o 
   1   0  21       29.22       29.42      4.13 o 
   3   0  21        1.75        8.98      6.68 o 
   5   0  21        0.67        7.42      6.51 o 
  -8   1  21        7.01       17.10     14.28 o 
  -7   1  21       46.13       50.49      5.87 o 
  -6   1  21       15.14        8.40      3.33 o 
  -5   1  21       38.65       55.80      5.84 o 
  -4   1  21       77.53       86.12      6.69 o 
  -3   1  21       26.09       27.41      4.19 o 
  -2   1  21      125.27      136.02      7.87 o 
  -1   1  21       27.30       23.37      4.87 o 
   0   1  21        2.05        0.88      3.05 o 
   1   1  21        9.98       11.71      5.93 o 
   2   1  21       13.32       13.69      3.83 o 
   3   1  21        3.22        8.38      7.21 o 
   4   1  21        0.38        4.82      4.86 o 
   5   1  21       59.98       72.47      6.72 o 
  -8   2  21        0.25        0.20      5.95 o 
  -7   2  21        1.76        4.26      2.87 o 
  -6   2  21       28.82       24.50      4.93 o 
  -5   2  21        0.06        5.63      2.85 o 
  -4   2  21       12.07       14.39      4.94 o 
  -3   2  21       51.50       56.34      5.03 o 
  -2   2  21        0.63        3.86      3.51 o 
  -1   2  21      157.10      160.41      8.35 o 
   0   2  21        8.32       10.35      5.78 o 
   1   2  21       30.51       32.23      5.61 o 
   2   2  21        6.15        7.26      9.76 o 
   3   2  21        5.37        9.56      4.99 o 
   4   2  21       31.32       29.63      8.06 o 
   5   2  21       18.53       24.47      6.24 o 
  -7   3  21      111.82      121.65      7.79 o 
  -6   3  21       47.68       71.40      9.03 o 
  -5   3  21       29.94       27.72      4.20 o 
  -4   3  21       28.74       30.58      5.18 o 
  -3   3  21       60.44       67.09      7.70 o 
  -2   3  21        7.88        7.72      4.24 o 
  -1   3  21        2.52        1.70      3.34 o 
   0   3  21       11.43       21.10      5.42 o 
   1   3  21       63.76       67.55      7.16 o 
   2   3  21      107.17      119.14     10.24 o 
   3   3  21       59.11       65.16      6.13 o 
   4   3  21        5.38       10.08      4.03 o 
  -6   4  21       61.56       76.07     10.79 o 
  -5   4  21        1.99        1.38      3.04 o 
  -4   4  21       27.29       24.69      4.71 o 
  -3   4  21       42.97       43.31      6.03 o 
  -2   4  21       44.94       76.18     10.72 o 
  -1   4  21      154.20      182.59     10.84 o 
   0   4  21       71.16       70.23      6.99 o 
   1   4  21       12.05       13.00      4.90 o 
   2   4  21       33.89       30.75      5.74 o 
   3   4  21        2.75        6.78      3.80 o 
  -5   5  21       18.20       14.60      7.10 o 
  -4   5  21        4.98        5.95      3.38 o 
  -3   5  21        7.88        9.06      4.80 o 
  -2   5  21        7.62       13.75      4.41 o 
  -1   5  21       87.73       99.78      8.35 o 
   0   5  21       11.76        6.30      6.74 o 
   1   5  21       58.17       67.32      8.08 o 
   2   5  21       14.86       18.73      5.04 o 
  -6   0  22      120.94      122.09     11.10 o 
  -4   0  22      192.66      193.42      9.62 o 
  -2   0  22        3.73       13.92      6.27 o 
   0   0  22       15.38       28.57     12.95 o 
   2   0  22       12.44       30.25     11.68 o 
   4   0  22        7.27       19.91      9.73 o 
  -7   1  22        4.43        4.80      2.69 o 
  -6   1  22        4.87        4.11      2.66 o 
  -5   1  22        8.45       16.53      3.84 o 
  -4   1  22       16.53       18.01      3.37 o 
  -3   1  22      266.77      269.68      9.76 o 
  -2   1  22       57.65       45.60      4.44 o 
  -1   1  22       28.64       45.88      6.62 o 
   0   1  22       16.61       31.18      9.19 o 
   1   1  22       48.28       57.95      5.82 o 
   2   1  22        0.00       -0.95      4.74 o 
   3   1  22        0.03        3.29      7.17 o 
   4   1  22        4.82        8.99      6.42 o 
  -7   2  22       14.32       15.01      3.91 o 
  -6   2  22        3.35        4.93      3.16 o 
  -5   2  22        1.76        4.10      2.87 o 
  -4   2  22        0.54        2.12      2.25 o 
  -3   2  22        1.75        3.61      3.78 o 
  -2   2  22      422.70      452.74     14.38 o 
  -1   2  22       46.02       50.28      6.24 o 
   0   2  22      120.66      133.68      8.00 o 
   1   2  22       30.77       28.20      5.09 o 
   2   2  22        8.42       11.10      4.72 o 
   3   2  22       11.55       13.46      5.89 o 
   4   2  22       26.74       19.83      5.63 o 
  -6   3  22        0.84        6.47      3.17 o 
  -5   3  22       44.71       52.07      7.29 o 
  -4   3  22       43.92       36.06      5.40 o 
  -3   3  22       50.08       52.21      6.71 o 
  -2   3  22       14.24       16.80      5.65 o 
  -1   3  22        4.45        4.10      3.52 o 
   0   3  22        7.59        8.90      4.20 o 
   1   3  22       15.64       22.24      5.96 o 
   2   3  22        9.87        7.70      5.09 o 
   3   3  22        3.53        9.21      3.78 o 
  -5   4  22        1.09        6.22      7.27 o 
  -4   4  22       22.32       20.95      5.22 o 
  -3   4  22      106.13      120.78      8.14 o 
  -2   4  22       57.59       51.66      6.59 o 
  -1   4  22        0.75        5.18      3.89 o 
   0   4  22       43.36       52.91      8.22 o 
   1   4  22        3.64        3.83      6.32 o 
   2   4  22       57.67       65.17      7.06 o 
  -2   5  22       26.57       27.29      5.73 o 
  -1   5  22       50.00       51.05      6.00 o 
  -5   0  23       44.98       53.09      7.09 o 
  -3   0  23      312.65      335.57     13.01 o 
  -1   0  23        3.43        8.26      4.01 o 
   1   0  23       37.49       54.30     13.22 o 
   3   0  23        2.80       20.47     11.73 o 
  -6   1  23       29.00       27.98      3.88 o 
  -5   1  23       60.05       60.82      6.74 o 
  -4   1  23       30.89       29.28      5.40 o 
  -3   1  23        1.02        6.90      2.96 o 
  -2   1  23       58.54       62.24      6.35 o 
  -1   1  23       71.95       86.02      9.57 o 
   0   1  23        1.84        8.13      4.09 o 
   1   1  23       61.03       68.70     10.42 o 
   2   1  23        0.83        3.02      4.70 o 
   3   1  23        8.39        9.98      4.92 o 
  -5   2  23        6.10        7.70      2.93 o 
  -4   2  23       14.06       14.89      4.19 o 
  -3   2  23      118.87      108.40      9.01 o 
  -2   2  23       43.08       47.70      6.53 o 
  -1   2  23        7.99       10.68      4.83 o 
   0   2  23        2.49        4.62      4.01 o 
   1   2  23      178.05      193.17      8.56 o 
   2   2  23      129.19      134.66     12.21 o 
  -4   3  23       10.78       10.85      3.95 o 
  -3   3  23      107.37      106.13      7.53 o 
  -2   3  23       10.32       12.56      4.81 o 
  -1   3  23      169.72      168.46     10.11 o 
   0   3  23       20.42       11.54      4.22 o 
   1   3  23        1.83        6.71      4.46 o 
  -2   4  23      301.63      310.97     10.25 o 
  -1   4  23        8.72        9.70      4.73 o 
  -4   0  24        0.94        3.50      3.14 o 
  -2   0  24      104.71      106.65      8.32 o 
  -4   1  24       22.81       23.33      4.28 o 
  -3   1  24       13.40       12.58      3.99 o 
  -2   1  24       54.72       52.32      9.53 o 
  -1   1  24        1.99        6.31      3.10 o 
   0   1  24       29.36       36.68      8.50 o 
   1   1  24       17.47       26.48      6.93 o 
  -3   2  24        0.03        1.01      3.02 o 
  -2   2  24      113.11      125.16      8.39 o 
  -1   2  24        0.48       10.90      5.81 o 
   0   2  24       27.48       27.54      5.77 o 
                                                 
